# Supplementary material for: Adherence monitoring methods to measure virological failure in people living with HIV on long-term antiretroviral therapy in Uganda
Source: PLOS Glob Public Health. 2022 Dec 30;2(12):e0000569. doi: 10.1371/journal.pgph.0000569 (PMC10021796; doi:10.1371/journal.pgph.0000569)
Supplement: S1 Dataset — (XLSX) [file pgph.0000569.s002.xlsx]

## Sheet: datadictionary
variable name	type	format	label variable label
id	float	%9.0g	Patient ID
dateofcohort2registration	int	%td..	Date of cohort registration
visitdate	int	%td..	Visit date
visit_yr	float	%9.0g	Visit year
sex	float	%9.0g	sex
b_dob	int	%td..	Date of birth
age_creg	float	%9.0g	Age (years) at cohort registration
mstatus	float	%33.0g	Marital status
artstartdate	float	%td	ART Start Date
vldate_coh2	float	%td	Viral Load at cohort registration
vl_coh2	float	%9.0g	Viral Load at cohort registration (copies/mL)
vl_coh2_cat	float	%9.0g	Viral Load at cohort registration (copies/mL), categorized
cd4_coh2	float	%9.0g	CD4 at cohort registration (cells/mL)
cd4_coh2_cat	float	%9.0g	CD4 at cohort registration (cells/mL), categorized
adh_selfreport	float	%9.0g	7-day self-reported adherence measure (1=yes,0=no)
adh_app_keep	float	%9.0g	Appointment keeping adherence measure (1=yes,0=no)
adh_vas_high	float	%9.0g	30-day self-reported adherence score ≥95% (1=yes,0=no)
bmi_b	float	%9.0g	BMI at cohort registration (kgs/m2)
employed	float	%9.0g	Employed at baseline (0=No, 1=Yes)
discl_status_f	float	%9.0g	HIV disclosure status at ART initiation
fstatus	float	%16.0g	Followup status at 5 years since cohort registration
bmi_b_blw18	float	%9.0g	Baseline BMI (<18kg/m2)
monthly_inc_hh_usd	float	%15.0g	Household monthly income in USD (as <30$ vs >=30$)
vlf_inc2	float	%9.0g	VLF incidence cases indicator

## Sheet: data
id	dateofcohort2registration	visitdate	visit_yr	sex	b_dob	age_creg	mstatus	artstartdate	vldate_coh2	vl_coh2	cd4_coh2	adh_selfreport	adh_app_keep	adh_vas_high	bmi_b	employed	discl_status_f	fstatus	vl_coh2_cat	cd4_coh2_cat	bmi_b_blw18	monthly_inc_hh_usd	vlf_inc2
1	2014-07-28	2014-07-29	2014	Female	1959-01-01	56	Single/Separated/Divorced/Widowed	2005-02-11	2014-05-02	20	363				24.6094	Yes	No	Active	<50	200+	0	<30$ per month
1	2014-07-28	2014-10-17	2014	Female	1959-01-01	56	Single/Separated/Divorced/Widowed	2005-02-11	2014-05-02	20	363				24.6094	Yes	No	Active	<50	200+	0	<30$ per month
1	2014-07-28	2015-01-09	2015	Female	1959-01-01	56	Single/Separated/Divorced/Widowed	2005-02-11	2014-05-02	20	363				24.6094	Yes	No	Active	<50	200+	0	<30$ per month
1	2014-07-28	2015-04-10	2015	Female	1959-01-01	56	Single/Separated/Divorced/Widowed	2005-02-11	2014-05-02	20	363				24.6094	Yes	No	Active	<50	200+	0	<30$ per month
1	2014-07-28	2015-05-08	2015	Female	1959-01-01	56	Single/Separated/Divorced/Widowed	2005-02-11	2014-05-02	20	363	1	1	1	24.6094	Yes	No	Active	<50	200+	0	<30$ per month
1	2014-07-28	2015-07-03	2015	Female	1959-01-01	56	Single/Separated/Divorced/Widowed	2005-02-11	2014-05-02	20	363				24.6094	Yes	No	Active	<50	200+	0	<30$ per month
1	2014-07-28	2015-09-25	2015	Female	1959-01-01	56	Single/Separated/Divorced/Widowed	2005-02-11	2014-05-02	20	363				24.6094	Yes	No	Active	<50	200+	0	<30$ per month
1	2014-07-28	2015-11-19	2015	Female	1959-01-01	56	Single/Separated/Divorced/Widowed	2005-02-11	2014-05-02	20	363				24.6094	Yes	No	Active	<50	200+	0	<30$ per month
1	2014-07-28	2016-01-21	2016	Female	1959-01-01	56	Single/Separated/Divorced/Widowed	2005-02-11	2014-05-02	20	363				24.6094	Yes	No	Active	<50	200+	0	<30$ per month
1	2014-07-28	2016-04-19	2016	Female	1959-01-01	56	Single/Separated/Divorced/Widowed	2005-02-11	2014-05-02	20	363	1	1	1	24.6094	Yes	No	Active	<50	200+	0	<30$ per month
1	2014-07-28	2016-07-12	2016	Female	1959-01-01	56	Single/Separated/Divorced/Widowed	2005-02-11	2014-05-02	20	363				24.6094	Yes	No	Active	<50	200+	0	<30$ per month
1	2014-07-28	2016-10-04	2016	Female	1959-01-01	56	Single/Separated/Divorced/Widowed	2005-02-11	2014-05-02	20	363				24.6094	Yes	No	Active	<50	200+	0	<30$ per month
1	2014-07-28	2017-01-10	2017	Female	1959-01-01	56	Single/Separated/Divorced/Widowed	2005-02-11	2014-05-02	20	363				24.6094	Yes	No	Active	<50	200+	0	<30$ per month
1	2014-07-28	2017-04-18	2017	Female	1959-01-01	56	Single/Separated/Divorced/Widowed	2005-02-11	2014-05-02	20	363	1	0	1	24.6094	Yes	No	Active	<50	200+	0	<30$ per month
1	2014-07-28	2017-07-11	2017	Female	1959-01-01	56	Single/Separated/Divorced/Widowed	2005-02-11	2014-05-02	20	363				24.6094	Yes	No	Active	<50	200+	0	<30$ per month
1	2014-07-28	2017-10-10	2017	Female	1959-01-01	56	Single/Separated/Divorced/Widowed	2005-02-11	2014-05-02	20	363				24.6094	Yes	No	Active	<50	200+	0	<30$ per month
1	2014-07-28	2018-01-09	2018	Female	1959-01-01	56	Single/Separated/Divorced/Widowed	2005-02-11	2014-05-02	20	363				24.6094	Yes	No	Active	<50	200+	0	<30$ per month
1	2014-07-28	2018-04-24	2018	Female	1959-01-01	56	Single/Separated/Divorced/Widowed	2005-02-11	2014-05-02	20	363				24.6094	Yes	No	Active	<50	200+	0	<30$ per month
1	2014-07-28	2018-07-17	2018	Female	1959-01-01	56	Single/Separated/Divorced/Widowed	2005-02-11	2014-05-02	20	363				24.6094	Yes	No	Active	<50	200+	0	<30$ per month
1	2014-07-28	2018-07-31	2018	Female	1959-01-01	56	Single/Separated/Divorced/Widowed	2005-02-11	2014-05-02	20	363				24.6094	Yes	No	Active	<50	200+	0	<30$ per month
1	2014-07-28	2018-10-30	2018	Female	1959-01-01	56	Single/Separated/Divorced/Widowed	2005-02-11	2014-05-02	20	363				24.6094	Yes	No	Active	<50	200+	0	<30$ per month
1	2014-07-28	2019-02-26	2019	Female	1959-01-01	56	Single/Separated/Divorced/Widowed	2005-02-11	2014-05-02	20	363				24.6094	Yes	No	Active	<50	200+	0	<30$ per month
1	2014-07-28	2019-04-23	2019	Female	1959-01-01	56	Single/Separated/Divorced/Widowed	2005-02-11	2014-05-02	20	363	1	0	1	24.6094	Yes	No	Active	<50	200+	0	<30$ per month
1	2014-07-28	2019-08-13	2019	Female	1959-01-01	56	Single/Separated/Divorced/Widowed	2005-02-11	2014-05-02	20	363				24.6094	Yes	No	Active	<50	200+	0	<30$ per month
1	2014-07-28	2019-11-13	2019	Female	1959-01-01	56	Single/Separated/Divorced/Widowed	2005-02-11	2014-05-02	20	363				24.6094	Yes	No	Active	<50	200+	0	<30$ per month
1	2014-07-28	2020-03-10	2020	Female	1959-01-01	56	Single/Separated/Divorced/Widowed	2005-02-11	2014-05-02	20	363				24.6094	Yes	No	Active	<50	200+	0	<30$ per month
1	2014-07-28	2020-04-21	2020	Female	1959-01-01	56	Single/Separated/Divorced/Widowed	2005-02-11	2014-05-02	20	363				24.6094	Yes	No	Active	<50	200+	0	<30$ per month
1	2014-07-28	2020-08-04	2020	Female	1959-01-01	56	Single/Separated/Divorced/Widowed	2005-02-11	2014-05-02	20	363				24.6094	Yes	No	Active	<50	200+	0	<30$ per month
1	2014-07-28	2020-10-27	2020	Female	1959-01-01	56	Single/Separated/Divorced/Widowed	2005-02-11	2014-05-02	20	363				24.6094	Yes	No	Active	<50	200+	0	<30$ per month
1	2014-07-28	2021-04-20	2021	Female	1959-01-01	56	Single/Separated/Divorced/Widowed	2005-02-11	2014-05-02	20	363	1		1	24.6094	Yes	No	Active	<50	200+	0	<30$ per month
1	2014-07-28	2021-08-10	2021	Female	1959-01-01	56	Single/Separated/Divorced/Widowed	2005-02-11	2014-05-02	20	363				24.6094	Yes	No	Active	<50	200+	0	<30$ per month
1	2014-07-28	2021-11-02	2021	Female	1959-01-01	56	Single/Separated/Divorced/Widowed	2005-02-11	2014-05-02	20	363				24.6094	Yes	No	Active	<50	200+	0	<30$ per month
2	2014-07-22	2014-07-23	2014	Female	1962-01-01	53	Single/Separated/Divorced/Widowed	2004-08-02			453				23.6652	Yes	No	Active		200+	0	<30$ per month
2	2014-07-22	2014-10-14	2014	Female	1962-01-01	53	Single/Separated/Divorced/Widowed	2004-08-02			453				23.6652	Yes	No	Active		200+	0	<30$ per month
2	2014-07-22	2014-11-04	2014	Female	1962-01-01	53	Single/Separated/Divorced/Widowed	2004-08-02			453	1	1	1	23.6652	Yes	No	Active		200+	0	<30$ per month
2	2014-07-22	2015-01-13	2015	Female	1962-01-01	53	Single/Separated/Divorced/Widowed	2004-08-02			453				23.6652	Yes	No	Active		200+	0	<30$ per month
2	2014-07-22	2015-04-21	2015	Female	1962-01-01	53	Single/Separated/Divorced/Widowed	2004-08-02			453				23.6652	Yes	No	Active		200+	0	<30$ per month
2	2014-07-22	2015-07-28	2015	Female	1962-01-01	53	Single/Separated/Divorced/Widowed	2004-08-02			453				23.6652	Yes	No	Active		200+	0	<30$ per month
2	2014-07-22	2015-11-03	2015	Female	1962-01-01	53	Single/Separated/Divorced/Widowed	2004-08-02			453	1	1	1	23.6652	Yes	No	Active		200+	0	<30$ per month
2	2014-07-22	2016-01-12	2016	Female	1962-01-01	53	Single/Separated/Divorced/Widowed	2004-08-02			453				23.6652	Yes	No	Active		200+	0	<30$ per month
2	2014-07-22	2016-04-05	2016	Female	1962-01-01	53	Single/Separated/Divorced/Widowed	2004-08-02			453				23.6652	Yes	No	Active		200+	0	<30$ per month
2	2014-07-22	2016-06-28	2016	Female	1962-01-01	53	Single/Separated/Divorced/Widowed	2004-08-02			453				23.6652	Yes	No	Active		200+	0	<30$ per month
2	2014-07-22	2016-09-06	2016	Female	1962-01-01	53	Single/Separated/Divorced/Widowed	2004-08-02			453				23.6652	Yes	No	Active		200+	0	<30$ per month
2	2014-07-22	2016-11-01	2016	Female	1962-01-01	53	Single/Separated/Divorced/Widowed	2004-08-02			453	1	1	1	23.6652	Yes	No	Active		200+	0	<30$ per month
2	2014-07-22	2016-11-28	2016	Female	1962-01-01	53	Single/Separated/Divorced/Widowed	2004-08-02			453				23.6652	Yes	No	Active		200+	0	<30$ per month
2	2014-07-22	2017-01-02	2017	Female	1962-01-01	53	Single/Separated/Divorced/Widowed	2004-08-02			453				23.6652	Yes	No	Active		200+	0	<30$ per month
2	2014-07-22	2017-02-27	2017	Female	1962-01-01	53	Single/Separated/Divorced/Widowed	2004-08-02			453				23.6652	Yes	No	Active		200+	0	<30$ per month
2	2014-07-22	2017-03-30	2017	Female	1962-01-01	53	Single/Separated/Divorced/Widowed	2004-08-02			453				23.6652	Yes	No	Active		200+	0	<30$ per month
2	2014-07-22	2017-04-27	2017	Female	1962-01-01	53	Single/Separated/Divorced/Widowed	2004-08-02			453				23.6652	Yes	No	Active		200+	0	<30$ per month
2	2014-07-22	2017-05-11	2017	Female	1962-01-01	53	Single/Separated/Divorced/Widowed	2004-08-02			453				23.6652	Yes	No	Active		200+	0	<30$ per month
2	2014-07-22	2017-07-06	2017	Female	1962-01-01	53	Single/Separated/Divorced/Widowed	2004-08-02			453				23.6652	Yes	No	Active		200+	0	<30$ per month
2	2014-07-22	2017-10-12	2017	Female	1962-01-01	53	Single/Separated/Divorced/Widowed	2004-08-02			453				23.6652	Yes	No	Active		200+	0	<30$ per month
2	2014-07-22	2017-10-31	2017	Female	1962-01-01	53	Single/Separated/Divorced/Widowed	2004-08-02			453	1	1	1	23.6652	Yes	No	Active		200+	0	<30$ per month
2	2014-07-22	2018-01-16	2018	Female	1962-01-01	53	Single/Separated/Divorced/Widowed	2004-08-02			453				23.6652	Yes	No	Active		200+	0	<30$ per month
2	2014-07-22	2018-03-29	2018	Female	1962-01-01	53	Single/Separated/Divorced/Widowed	2004-08-02			453				23.6652	Yes	No	Active		200+	0	<30$ per month
2	2014-07-22	2018-04-13	2018	Female	1962-01-01	53	Single/Separated/Divorced/Widowed	2004-08-02			453				23.6652	Yes	No	Active		200+	0	<30$ per month
2	2014-07-22	2018-06-14	2018	Female	1962-01-01	53	Single/Separated/Divorced/Widowed	2004-08-02			453				23.6652	Yes	No	Active		200+	0	<30$ per month
2	2014-07-22	2018-09-13	2018	Female	1962-01-01	53	Single/Separated/Divorced/Widowed	2004-08-02			453				23.6652	Yes	No	Active		200+	0	<30$ per month
2	2014-07-22	2018-10-30	2018	Female	1962-01-01	53	Single/Separated/Divorced/Widowed	2004-08-02			453	1	1	1	23.6652	Yes	No	Active		200+	0	<30$ per month
2	2014-07-22	2019-02-28	2019	Female	1962-01-01	53	Single/Separated/Divorced/Widowed	2004-08-02			453				23.6652	Yes	No	Active		200+	0	<30$ per month
2	2014-07-22	2019-05-23	2019	Female	1962-01-01	53	Single/Separated/Divorced/Widowed	2004-08-02			453				23.6652	Yes	No	Active		200+	0	<30$ per month
2	2014-07-22	2019-08-15	2019	Female	1962-01-01	53	Single/Separated/Divorced/Widowed	2004-08-02			453				23.6652	Yes	No	Active		200+	0	<30$ per month
2	2014-07-22	2019-10-11	2019	Female	1962-01-01	53	Single/Separated/Divorced/Widowed	2004-08-02			453	1	0	1	23.6652	Yes	No	Active		200+	0	<30$ per month
2	2014-07-22	2019-11-08	2019	Female	1962-01-01	53	Single/Separated/Divorced/Widowed	2004-08-02			453				23.6652	Yes	No	Active		200+	0	<30$ per month
2	2014-07-22	2020-01-30	2020	Female	1962-01-01	53	Single/Separated/Divorced/Widowed	2004-08-02			453				23.6652	Yes	No	Active		200+	0	<30$ per month
2	2014-07-22	2020-03-06	2020	Female	1962-01-01	53	Single/Separated/Divorced/Widowed	2004-08-02			453				23.6652	Yes	No	Active		200+	0	<30$ per month
2	2014-07-22	2020-07-15	2020	Female	1962-01-01	53	Single/Separated/Divorced/Widowed	2004-08-02			453				23.6652	Yes	No	Active		200+	0	<30$ per month
2	2014-07-22	2020-11-03	2020	Female	1962-01-01	53	Single/Separated/Divorced/Widowed	2004-08-02			453				23.6652	Yes	No	Active		200+	0	<30$ per month
2	2014-07-22	2020-12-01	2020	Female	1962-01-01	53	Single/Separated/Divorced/Widowed	2004-08-02			453				23.6652	Yes	No	Active		200+	0	<30$ per month
2	2014-07-22	2021-01-22	2021	Female	1962-01-01	53	Single/Separated/Divorced/Widowed	2004-08-02			453				23.6652	Yes	No	Active		200+	0	<30$ per month
2	2014-07-22	2021-03-19	2021	Female	1962-01-01	53	Single/Separated/Divorced/Widowed	2004-08-02			453				23.6652	Yes	No	Active		200+	0	<30$ per month
2	2014-07-22	2021-06-15	2021	Female	1962-01-01	53	Single/Separated/Divorced/Widowed	2004-08-02			453				23.6652	Yes	No	Active		200+	0	<30$ per month
2	2014-07-22	2021-07-28	2021	Female	1962-01-01	53	Single/Separated/Divorced/Widowed	2004-08-02			453				23.6652	Yes	No	Active		200+	0	<30$ per month
2	2014-07-22	2021-10-26	2021	Female	1962-01-01	53	Single/Separated/Divorced/Widowed	2004-08-02			453	1		1	23.6652	Yes	No	Active		200+	0	<30$ per month
3	2015-05-07	2015-05-08	2015	Male	1968-06-24	47	Married/Cohabiting	2006-01-30	2015-05-07	20	539				19.5682	Yes	No	Active	<50	200+	0	>=30$ per month
3	2015-05-07	2015-06-16	2015	Male	1968-06-24	47	Married/Cohabiting	2006-01-30	2015-05-07	20	539				19.5682	Yes	No	Active	<50	200+	0	>=30$ per month
3	2015-05-07	2015-08-11	2015	Male	1968-06-24	47	Married/Cohabiting	2006-01-30	2015-05-07	20	539				19.5682	Yes	No	Active	<50	200+	0	>=30$ per month
3	2015-05-07	2015-10-12	2015	Male	1968-06-24	47	Married/Cohabiting	2006-01-30	2015-05-07	20	539				19.5682	Yes	No	Active	<50	200+	0	>=30$ per month
3	2015-05-07	2016-01-04	2016	Male	1968-06-24	47	Married/Cohabiting	2006-01-30	2015-05-07	20	539				19.5682	Yes	No	Active	<50	200+	0	>=30$ per month
3	2015-05-07	2016-03-07	2016	Male	1968-06-24	47	Married/Cohabiting	2006-01-30	2015-05-07	20	539				19.5682	Yes	No	Active	<50	200+	0	>=30$ per month
3	2015-05-07	2016-05-06	2016	Male	1968-06-24	47	Married/Cohabiting	2006-01-30	2015-05-07	20	539	1	1	1	19.5682	Yes	No	Active	<50	200+	0	>=30$ per month
3	2015-05-07	2016-10-21	2016	Male	1968-06-24	47	Married/Cohabiting	2006-01-30	2015-05-07	20	539				19.5682	Yes	No	Active	<50	200+	0	>=30$ per month
3	2015-05-07	2017-03-30	2017	Male	1968-06-24	47	Married/Cohabiting	2006-01-30	2015-05-07	20	539				19.5682	Yes	No	Active	<50	200+	0	>=30$ per month
3	2015-05-07	2017-05-04	2017	Male	1968-06-24	47	Married/Cohabiting	2006-01-30	2015-05-07	20	539	1	1	1	19.5682	Yes	No	Active	<50	200+	0	>=30$ per month
3	2015-05-07	2017-08-08	2017	Male	1968-06-24	47	Married/Cohabiting	2006-01-30	2015-05-07	20	539				19.5682	Yes	No	Active	<50	200+	0	>=30$ per month
3	2015-05-07	2017-11-02	2017	Male	1968-06-24	47	Married/Cohabiting	2006-01-30	2015-05-07	20	539				19.5682	Yes	No	Active	<50	200+	0	>=30$ per month
3	2015-05-07	2018-02-12	2018	Male	1968-06-24	47	Married/Cohabiting	2006-01-30	2015-05-07	20	539				19.5682	Yes	No	Active	<50	200+	0	>=30$ per month
3	2015-05-07	2018-05-03	2018	Male	1968-06-24	47	Married/Cohabiting	2006-01-30	2015-05-07	20	539	1	1	1	19.5682	Yes	No	Active	<50	200+	0	>=30$ per month
3	2015-05-07	2018-05-28	2018	Male	1968-06-24	47	Married/Cohabiting	2006-01-30	2015-05-07	20	539				19.5682	Yes	No	Active	<50	200+	0	>=30$ per month
3	2015-05-07	2018-06-28	2018	Male	1968-06-24	47	Married/Cohabiting	2006-01-30	2015-05-07	20	539				19.5682	Yes	No	Active	<50	200+	0	>=30$ per month
3	2015-05-07	2018-09-20	2018	Male	1968-06-24	47	Married/Cohabiting	2006-01-30	2015-05-07	20	539				19.5682	Yes	No	Active	<50	200+	0	>=30$ per month
3	2015-05-07	2018-12-13	2018	Male	1968-06-24	47	Married/Cohabiting	2006-01-30	2015-05-07	20	539				19.5682	Yes	No	Active	<50	200+	0	>=30$ per month
3	2015-05-07	2019-02-25	2019	Male	1968-06-24	47	Married/Cohabiting	2006-01-30	2015-05-07	20	539				19.5682	Yes	No	Active	<50	200+	0	>=30$ per month
3	2015-05-07	2019-05-02	2019	Male	1968-06-24	47	Married/Cohabiting	2006-01-30	2015-05-07	20	539	1		1	19.5682	Yes	No	Active	<50	200+	0	>=30$ per month
3	2015-05-07	2019-10-17	2019	Male	1968-06-24	47	Married/Cohabiting	2006-01-30	2015-05-07	20	539				19.5682	Yes	No	Active	<50	200+	0	>=30$ per month
3	2015-05-07	2020-05-13	2020	Male	1968-06-24	47	Married/Cohabiting	2006-01-30	2015-05-07	20	539				19.5682	Yes	No	Active	<50	200+	0	>=30$ per month
3	2015-05-07	2020-09-03	2020	Male	1968-06-24	47	Married/Cohabiting	2006-01-30	2015-05-07	20	539				19.5682	Yes	No	Active	<50	200+	0	>=30$ per month
3	2015-05-07	2021-02-18	2021	Male	1968-06-24	47	Married/Cohabiting	2006-01-30	2015-05-07	20	539				19.5682	Yes	No	Active	<50	200+	0	>=30$ per month
3	2015-05-07	2021-04-27	2021	Male	1968-06-24	47	Married/Cohabiting	2006-01-30	2015-05-07	20	539				19.5682	Yes	No	Active	<50	200+	0	>=30$ per month
3	2015-05-07	2021-05-20	2021	Male	1968-06-24	47	Married/Cohabiting	2006-01-30	2015-05-07	20	539				19.5682	Yes	No	Active	<50	200+	0	>=30$ per month
3	2015-05-07	2021-09-16	2021	Male	1968-06-24	47	Married/Cohabiting	2006-01-30	2015-05-07	20	539				19.5682	Yes	No	Active	<50	200+	0	>=30$ per month
4	2014-10-03	2014-10-04	2014	Female	1970-01-01	45	Single/Separated/Divorced/Widowed	2004-09-22			491				20.9321	No	No	Active		200+	0	<30$ per month
4	2014-10-03	2014-12-15	2014	Female	1970-01-01	45	Single/Separated/Divorced/Widowed	2004-09-22			491	1	1	1	20.9321	No	No	Active		200+	0	<30$ per month
4	2014-10-03	2015-03-16	2015	Female	1970-01-01	45	Single/Separated/Divorced/Widowed	2004-09-22			491				20.9321	No	No	Active		200+	0	<30$ per month
4	2014-10-03	2015-06-15	2015	Female	1970-01-01	45	Single/Separated/Divorced/Widowed	2004-09-22			491				20.9321	No	No	Active		200+	0	<30$ per month
4	2014-10-03	2015-08-10	2015	Female	1970-01-01	45	Single/Separated/Divorced/Widowed	2004-09-22			491				20.9321	No	No	Active		200+	0	<30$ per month
4	2014-10-03	2015-12-14	2015	Female	1970-01-01	45	Single/Separated/Divorced/Widowed	2004-09-22			491	1	1	1	20.9321	No	No	Active		200+	0	<30$ per month
4	2014-10-03	2016-03-14	2016	Female	1970-01-01	45	Single/Separated/Divorced/Widowed	2004-09-22			491				20.9321	No	No	Active		200+	0	<30$ per month
4	2014-10-03	2016-06-23	2016	Female	1970-01-01	45	Single/Separated/Divorced/Widowed	2004-09-22			491				20.9321	No	No	Active		200+	0	<30$ per month
4	2014-10-03	2016-09-22	2016	Female	1970-01-01	45	Single/Separated/Divorced/Widowed	2004-09-22			491				20.9321	No	No	Active		200+	0	<30$ per month
4	2014-10-03	2016-12-13	2016	Female	1970-01-01	45	Single/Separated/Divorced/Widowed	2004-09-22			491	1	1	1	20.9321	No	No	Active		200+	0	<30$ per month
4	2014-10-03	2017-03-07	2017	Female	1970-01-01	45	Single/Separated/Divorced/Widowed	2004-09-22			491				20.9321	No	No	Active		200+	0	<30$ per month
4	2014-10-03	2017-08-22	2017	Female	1970-01-01	45	Single/Separated/Divorced/Widowed	2004-09-22			491				20.9321	No	No	Active		200+	0	<30$ per month
4	2014-10-03	2017-12-11	2017	Female	1970-01-01	45	Single/Separated/Divorced/Widowed	2004-09-22			491	1	1	0	20.9321	No	No	Active		200+	0	<30$ per month
4	2014-10-03	2018-03-06	2018	Female	1970-01-01	45	Single/Separated/Divorced/Widowed	2004-09-22			491				20.9321	No	No	Active		200+	0	<30$ per month
4	2014-10-03	2018-08-16	2018	Female	1970-01-01	45	Single/Separated/Divorced/Widowed	2004-09-22			491				20.9321	No	No	Active		200+	0	<30$ per month
4	2014-10-03	2018-12-10	2018	Female	1970-01-01	45	Single/Separated/Divorced/Widowed	2004-09-22			491	1	1	1	20.9321	No	No	Active		200+	0	<30$ per month
4	2014-10-03	2019-05-27	2019	Female	1970-01-01	45	Single/Separated/Divorced/Widowed	2004-09-22			491				20.9321	No	No	Active		200+	0	<30$ per month
4	2014-10-03	2019-07-23	2019	Female	1970-01-01	45	Single/Separated/Divorced/Widowed	2004-09-22			491				20.9321	No	No	Active		200+	0	<30$ per month
4	2014-10-03	2019-08-29	2019	Female	1970-01-01	45	Single/Separated/Divorced/Widowed	2004-09-22			491				20.9321	No	No	Active		200+	0	<30$ per month
4	2014-10-03	2019-12-02	2019	Female	1970-01-01	45	Single/Separated/Divorced/Widowed	2004-09-22			491	1		1	20.9321	No	No	Active		200+	0	<30$ per month
4	2014-10-03	2019-12-10	2019	Female	1970-01-01	45	Single/Separated/Divorced/Widowed	2004-09-22			491				20.9321	No	No	Active		200+	0	<30$ per month
4	2014-10-03	2020-02-11	2020	Female	1970-01-01	45	Single/Separated/Divorced/Widowed	2004-09-22			491				20.9321	No	No	Active		200+	0	<30$ per month
4	2014-10-03	2020-04-23	2020	Female	1970-01-01	45	Single/Separated/Divorced/Widowed	2004-09-22			491				20.9321	No	No	Active		200+	0	<30$ per month
4	2014-10-03	2020-08-27	2020	Female	1970-01-01	45	Single/Separated/Divorced/Widowed	2004-09-22			491				20.9321	No	No	Active		200+	0	<30$ per month
4	2014-10-03	2020-10-19	2020	Female	1970-01-01	45	Single/Separated/Divorced/Widowed	2004-09-22			491				20.9321	No	No	Active		200+	0	<30$ per month
4	2014-10-03	2020-12-10	2020	Female	1970-01-01	45	Single/Separated/Divorced/Widowed	2004-09-22			491				20.9321	No	No	Active		200+	0	<30$ per month
4	2014-10-03	2021-02-11	2021	Female	1970-01-01	45	Single/Separated/Divorced/Widowed	2004-09-22			491				20.9321	No	No	Active		200+	0	<30$ per month
4	2014-10-03	2021-03-05	2021	Female	1970-01-01	45	Single/Separated/Divorced/Widowed	2004-09-22			491				20.9321	No	No	Active		200+	0	<30$ per month
4	2014-10-03	2021-06-25	2021	Female	1970-01-01	45	Single/Separated/Divorced/Widowed	2004-09-22			491				20.9321	No	No	Active		200+	0	<30$ per month
4	2014-10-03	2021-09-16	2021	Female	1970-01-01	45	Single/Separated/Divorced/Widowed	2004-09-22			491				20.9321	No	No	Active		200+	0	<30$ per month
4	2014-10-03	2021-12-02	2021	Female	1970-01-01	45	Single/Separated/Divorced/Widowed	2004-09-22			491				20.9321	No	No	Active		200+	0	<30$ per month
5	2014-08-21	2014-10-15	2014	Female	1976-01-01	39	Single/Separated/Divorced/Widowed	2004-07-12			180					No	No	Active		<200		<30$ per month
5	2014-08-21	2014-11-12	2014	Female	1976-01-01	39	Single/Separated/Divorced/Widowed	2004-07-12			180					No	No	Active		<200		<30$ per month
5	2014-08-21	2015-01-07	2015	Female	1976-01-01	39	Single/Separated/Divorced/Widowed	2004-07-12			180	1	1	1		No	No	Active		<200		<30$ per month
5	2014-08-21	2015-03-05	2015	Female	1976-01-01	39	Single/Separated/Divorced/Widowed	2004-07-12			180					No	No	Active		<200		<30$ per month
5	2014-08-21	2015-05-07	2015	Female	1976-01-01	39	Single/Separated/Divorced/Widowed	2004-07-12			180					No	No	Active		<200		<30$ per month
5	2014-08-21	2015-07-02	2015	Female	1976-01-01	39	Single/Separated/Divorced/Widowed	2004-07-12			180					No	No	Active		<200		<30$ per month
5	2014-08-21	2015-08-05	2015	Female	1976-01-01	39	Single/Separated/Divorced/Widowed	2004-07-12			180					No	No	Active		<200		<30$ per month
5	2014-08-21	2015-08-18	2015	Female	1976-01-01	39	Single/Separated/Divorced/Widowed	2004-07-12			180					No	No	Active		<200		<30$ per month
5	2014-08-21	2015-09-03	2015	Female	1976-01-01	39	Single/Separated/Divorced/Widowed	2004-07-12			180					No	No	Active		<200		<30$ per month
5	2014-08-21	2015-10-01	2015	Female	1976-01-01	39	Single/Separated/Divorced/Widowed	2004-07-12			180					No	No	Active		<200		<30$ per month
5	2014-08-21	2015-11-19	2015	Female	1976-01-01	39	Single/Separated/Divorced/Widowed	2004-07-12			180	1	1	1		No	No	Active		<200		<30$ per month
5	2014-08-21	2016-03-15	2016	Female	1976-01-01	39	Single/Separated/Divorced/Widowed	2004-07-12			180					No	No	Active		<200		<30$ per month
5	2014-08-21	2016-06-10	2016	Female	1976-01-01	39	Single/Separated/Divorced/Widowed	2004-07-12			180					No	No	Active		<200		<30$ per month
5	2014-08-21	2016-09-09	2016	Female	1976-01-01	39	Single/Separated/Divorced/Widowed	2004-07-12			180					No	No	Active		<200		<30$ per month
5	2014-08-21	2016-11-17	2016	Female	1976-01-01	39	Single/Separated/Divorced/Widowed	2004-07-12			180	1	1	1		No	No	Active		<200		<30$ per month
5	2014-08-21	2017-02-09	2017	Female	1976-01-01	39	Single/Separated/Divorced/Widowed	2004-07-12			180					No	No	Active		<200		<30$ per month
5	2014-08-21	2017-05-15	2017	Female	1976-01-01	39	Single/Separated/Divorced/Widowed	2004-07-12			180					No	No	Active		<200		<30$ per month
5	2014-08-21	2017-08-17	2017	Female	1976-01-01	39	Single/Separated/Divorced/Widowed	2004-07-12			180					No	No	Active		<200		<30$ per month
5	2014-08-21	2017-11-16	2017	Female	1976-01-01	39	Single/Separated/Divorced/Widowed	2004-07-12			180	1	1	1		No	No	Active		<200		<30$ per month
5	2014-08-21	2017-11-24	2017	Female	1976-01-01	39	Single/Separated/Divorced/Widowed	2004-07-12			180					No	No	Active		<200		<30$ per month
5	2014-08-21	2018-01-25	2018	Female	1976-01-01	39	Single/Separated/Divorced/Widowed	2004-07-12			180					No	No	Active		<200		<30$ per month
5	2014-08-21	2018-04-26	2018	Female	1976-01-01	39	Single/Separated/Divorced/Widowed	2004-07-12			180					No	No	Active		<200		<30$ per month
5	2014-08-21	2018-05-10	2018	Female	1976-01-01	39	Single/Separated/Divorced/Widowed	2004-07-12			180					No	No	Active		<200		<30$ per month
5	2014-08-21	2018-08-02	2018	Female	1976-01-01	39	Single/Separated/Divorced/Widowed	2004-07-12			180					No	No	Active		<200		<30$ per month
5	2014-08-21	2018-11-15	2018	Female	1976-01-01	39	Single/Separated/Divorced/Widowed	2004-07-12			180	1	1	1		No	No	Active		<200		<30$ per month
5	2014-08-21	2019-03-07	2019	Female	1976-01-01	39	Single/Separated/Divorced/Widowed	2004-07-12			180					No	No	Active		<200		<30$ per month
5	2014-08-21	2019-04-04	2019	Female	1976-01-01	39	Single/Separated/Divorced/Widowed	2004-07-12			180					No	No	Active		<200		<30$ per month
5	2014-08-21	2019-06-27	2019	Female	1976-01-01	39	Single/Separated/Divorced/Widowed	2004-07-12			180					No	No	Active		<200		<30$ per month
5	2014-08-21	2019-07-25	2019	Female	1976-01-01	39	Single/Separated/Divorced/Widowed	2004-07-12			180					No	No	Active		<200		<30$ per month
5	2014-08-21	2019-09-19	2019	Female	1976-01-01	39	Single/Separated/Divorced/Widowed	2004-07-12			180					No	No	Active		<200		<30$ per month
5	2014-08-21	2019-11-14	2019	Female	1976-01-01	39	Single/Separated/Divorced/Widowed	2004-07-12			180	1	0	1		No	No	Active		<200		<30$ per month
5	2014-08-21	2019-12-02	2019	Female	1976-01-01	39	Single/Separated/Divorced/Widowed	2004-07-12			180					No	No	Active		<200		<30$ per month
5	2014-08-21	2020-01-09	2020	Female	1976-01-01	39	Single/Separated/Divorced/Widowed	2004-07-12			180					No	No	Active		<200		<30$ per month
5	2014-08-21	2020-05-11	2020	Female	1976-01-01	39	Single/Separated/Divorced/Widowed	2004-07-12			180					No	No	Active		<200		<30$ per month
5	2014-08-21	2020-09-14	2020	Female	1976-01-01	39	Single/Separated/Divorced/Widowed	2004-07-12			180					No	No	Active		<200		<30$ per month
5	2014-08-21	2020-11-12	2020	Female	1976-01-01	39	Single/Separated/Divorced/Widowed	2004-07-12			180					No	No	Active		<200		<30$ per month
5	2014-08-21	2020-12-14	2020	Female	1976-01-01	39	Single/Separated/Divorced/Widowed	2004-07-12			180	1	1	1		No	No	Active		<200		<30$ per month
5	2014-08-21	2021-06-17	2021	Female	1976-01-01	39	Single/Separated/Divorced/Widowed	2004-07-12			180					No	No	Active		<200		<30$ per month
5	2014-08-21	2021-11-18	2021	Female	1976-01-01	39	Single/Separated/Divorced/Widowed	2004-07-12			180	1		1		No	No	Active		<200		<30$ per month
6	2014-06-13	2014-06-14	2014	Female	1970-01-01	44	Married/Cohabiting	2004-07-09			923				23.6652	Yes	No	Active		200+	0	>=30$ per month
6	2014-06-13	2014-07-29	2014	Female	1970-01-01	44	Married/Cohabiting	2004-07-09			923				23.6652	Yes	No	Active		200+	0	>=30$ per month
6	2014-06-13	2014-10-07	2014	Female	1970-01-01	44	Married/Cohabiting	2004-07-09			923				23.6652	Yes	No	Active		200+	0	>=30$ per month
6	2014-06-13	2014-11-04	2014	Female	1970-01-01	44	Married/Cohabiting	2004-07-09			923				23.6652	Yes	No	Active		200+	0	>=30$ per month
6	2014-06-13	2014-11-13	2014	Female	1970-01-01	44	Married/Cohabiting	2004-07-09			923	1	1	1	23.6652	Yes	No	Active		200+	0	>=30$ per month
6	2014-06-13	2015-01-27	2015	Female	1970-01-01	44	Married/Cohabiting	2004-07-09			923				23.6652	Yes	No	Active		200+	0	>=30$ per month
6	2014-06-13	2015-04-28	2015	Female	1970-01-01	44	Married/Cohabiting	2004-07-09			923				23.6652	Yes	No	Active		200+	0	>=30$ per month
6	2014-06-13	2015-05-07	2015	Female	1970-01-01	44	Married/Cohabiting	2004-07-09			923				23.6652	Yes	No	Active		200+	0	>=30$ per month
6	2014-06-13	2015-05-22	2015	Female	1970-01-01	44	Married/Cohabiting	2004-07-09			923				23.6652	Yes	No	Active		200+	0	>=30$ per month
6	2014-06-13	2015-07-28	2015	Female	1970-01-01	44	Married/Cohabiting	2004-07-09			923				23.6652	Yes	No	Active		200+	0	>=30$ per month
6	2014-06-13	2015-11-12	2015	Female	1970-01-01	44	Married/Cohabiting	2004-07-09			923	1	1	1	23.6652	Yes	No	Active		200+	0	>=30$ per month
6	2014-06-13	2016-02-04	2016	Female	1970-01-01	44	Married/Cohabiting	2004-07-09			923				23.6652	Yes	No	Active		200+	0	>=30$ per month
6	2014-06-13	2016-04-01	2016	Female	1970-01-01	44	Married/Cohabiting	2004-07-09			923				23.6652	Yes	No	Active		200+	0	>=30$ per month
6	2014-06-13	2016-06-23	2016	Female	1970-01-01	44	Married/Cohabiting	2004-07-09			923				23.6652	Yes	No	Active		200+	0	>=30$ per month
6	2014-06-13	2016-09-22	2016	Female	1970-01-01	44	Married/Cohabiting	2004-07-09			923				23.6652	Yes	No	Active		200+	0	>=30$ per month
6	2014-06-13	2016-11-10	2016	Female	1970-01-01	44	Married/Cohabiting	2004-07-09			923	1	1	1	23.6652	Yes	No	Active		200+	0	>=30$ per month
6	2014-06-13	2017-02-10	2017	Female	1970-01-01	44	Married/Cohabiting	2004-07-09			923				23.6652	Yes	No	Active		200+	0	>=30$ per month
6	2014-06-13	2017-05-12	2017	Female	1970-01-01	44	Married/Cohabiting	2004-07-09			923				23.6652	Yes	No	Active		200+	0	>=30$ per month
6	2014-06-13	2017-07-31	2017	Female	1970-01-01	44	Married/Cohabiting	2004-07-09			923				23.6652	Yes	No	Active		200+	0	>=30$ per month
6	2014-06-13	2017-09-12	2017	Female	1970-01-01	44	Married/Cohabiting	2004-07-09			923				23.6652	Yes	No	Active		200+	0	>=30$ per month
6	2014-06-13	2017-09-19	2017	Female	1970-01-01	44	Married/Cohabiting	2004-07-09			923				23.6652	Yes	No	Active		200+	0	>=30$ per month
6	2014-06-13	2017-11-09	2017	Female	1970-01-01	44	Married/Cohabiting	2004-07-09			923	1	1	1	23.6652	Yes	No	Active		200+	0	>=30$ per month
6	2014-06-13	2017-12-18	2017	Female	1970-01-01	44	Married/Cohabiting	2004-07-09			923				23.6652	Yes	No	Active		200+	0	>=30$ per month
6	2014-06-13	2018-01-15	2018	Female	1970-01-01	44	Married/Cohabiting	2004-07-09			923				23.6652	Yes	No	Active		200+	0	>=30$ per month
6	2014-06-13	2018-04-09	2018	Female	1970-01-01	44	Married/Cohabiting	2004-07-09			923				23.6652	Yes	No	Active		200+	0	>=30$ per month
6	2014-06-13	2018-05-29	2018	Female	1970-01-01	44	Married/Cohabiting	2004-07-09			923				23.6652	Yes	No	Active		200+	0	>=30$ per month
6	2014-06-13	2018-06-19	2018	Female	1970-01-01	44	Married/Cohabiting	2004-07-09			923				23.6652	Yes	No	Active		200+	0	>=30$ per month
6	2014-06-13	2018-07-17	2018	Female	1970-01-01	44	Married/Cohabiting	2004-07-09			923				23.6652	Yes	No	Active		200+	0	>=30$ per month
6	2014-06-13	2018-09-10	2018	Female	1970-01-01	44	Married/Cohabiting	2004-07-09			923				23.6652	Yes	No	Active		200+	0	>=30$ per month
6	2014-06-13	2018-11-08	2018	Female	1970-01-01	44	Married/Cohabiting	2004-07-09			923	1	1	1	23.6652	Yes	No	Active		200+	0	>=30$ per month
6	2014-06-13	2019-01-03	2019	Female	1970-01-01	44	Married/Cohabiting	2004-07-09			923				23.6652	Yes	No	Active		200+	0	>=30$ per month
6	2014-06-13	2019-03-26	2019	Female	1970-01-01	44	Married/Cohabiting	2004-07-09			923				23.6652	Yes	No	Active		200+	0	>=30$ per month
6	2014-06-13	2019-04-02	2019	Female	1970-01-01	44	Married/Cohabiting	2004-07-09			923				23.6652	Yes	No	Active		200+	0	>=30$ per month
6	2014-06-13	2019-05-24	2019	Female	1970-01-01	44	Married/Cohabiting	2004-07-09			923				23.6652	Yes	No	Active		200+	0	>=30$ per month
6	2014-06-13	2019-06-25	2019	Female	1970-01-01	44	Married/Cohabiting	2004-07-09			923				23.6652	Yes	No	Active		200+	0	>=30$ per month
6	2014-06-13	2019-08-16	2019	Female	1970-01-01	44	Married/Cohabiting	2004-07-09			923				23.6652	Yes	No	Active		200+	0	>=30$ per month
6	2014-06-13	2019-09-13	2019	Female	1970-01-01	44	Married/Cohabiting	2004-07-09			923				23.6652	Yes	No	Active		200+	0	>=30$ per month
6	2014-06-13	2019-11-11	2019	Female	1970-01-01	44	Married/Cohabiting	2004-07-09			923	1	1	1	23.6652	Yes	No	Active		200+	0	>=30$ per month
6	2014-06-13	2019-12-13	2019	Female	1970-01-01	44	Married/Cohabiting	2004-07-09			923				23.6652	Yes	No	Active		200+	0	>=30$ per month
6	2014-06-13	2020-03-17	2020	Female	1970-01-01	44	Married/Cohabiting	2004-07-09			923				23.6652	Yes	No	Active		200+	0	>=30$ per month
6	2014-06-13	2020-04-30	2020	Female	1970-01-01	44	Married/Cohabiting	2004-07-09			923				23.6652	Yes	No	Active		200+	0	>=30$ per month
6	2014-06-13	2020-08-20	2020	Female	1970-01-01	44	Married/Cohabiting	2004-07-09			923				23.6652	Yes	No	Active		200+	0	>=30$ per month
6	2014-06-13	2020-10-27	2020	Female	1970-01-01	44	Married/Cohabiting	2004-07-09			923	1	1	1	23.6652	Yes	No	Active		200+	0	>=30$ per month
6	2014-06-13	2021-04-26	2021	Female	1970-01-01	44	Married/Cohabiting	2004-07-09			923				23.6652	Yes	No	Active		200+	0	>=30$ per month
6	2014-06-13	2021-05-25	2021	Female	1970-01-01	44	Married/Cohabiting	2004-07-09			923				23.6652	Yes	No	Active		200+	0	>=30$ per month
6	2014-06-13	2021-06-22	2021	Female	1970-01-01	44	Married/Cohabiting	2004-07-09			923				23.6652	Yes	No	Active		200+	0	>=30$ per month
6	2014-06-13	2021-08-17	2021	Female	1970-01-01	44	Married/Cohabiting	2004-07-09			923				23.6652	Yes	No	Active		200+	0	>=30$ per month
6	2014-06-13	2021-11-15	2021	Female	1970-01-01	44	Married/Cohabiting	2004-07-09			923	1		1	23.6652	Yes	No	Active		200+	0	>=30$ per month
7	2014-08-28	2014-08-29	2014	Female	1972-08-01	42	Married/Cohabiting	2004-09-22			836				23.4221	Yes	Yes	Active		200+	0	<30$ per month
7	2014-08-28	2014-11-20	2014	Female	1972-08-01	42	Married/Cohabiting	2004-09-22			836				23.4221	Yes	Yes	Active		200+	0	<30$ per month
7	2014-08-28	2014-12-11	2014	Female	1972-08-01	42	Married/Cohabiting	2004-09-22			836	1	1	1	23.4221	Yes	Yes	Active		200+	0	<30$ per month
7	2014-08-28	2015-02-12	2015	Female	1972-08-01	42	Married/Cohabiting	2004-09-22			836				23.4221	Yes	Yes	Active		200+	0	<30$ per month
7	2014-08-28	2015-05-21	2015	Female	1972-08-01	42	Married/Cohabiting	2004-09-22			836				23.4221	Yes	Yes	Active		200+	0	<30$ per month
7	2014-08-28	2015-08-13	2015	Female	1972-08-01	42	Married/Cohabiting	2004-09-22			836				23.4221	Yes	Yes	Active		200+	0	<30$ per month
7	2014-08-28	2015-11-05	2015	Female	1972-08-01	42	Married/Cohabiting	2004-09-22			836	1	1	1	23.4221	Yes	Yes	Active		200+	0	<30$ per month
7	2014-08-28	2015-12-10	2015	Female	1972-08-01	42	Married/Cohabiting	2004-09-22			836				23.4221	Yes	Yes	Active		200+	0	<30$ per month
7	2014-08-28	2016-03-17	2016	Female	1972-08-01	42	Married/Cohabiting	2004-09-22			836				23.4221	Yes	Yes	Active		200+	0	<30$ per month
7	2014-08-28	2016-06-02	2016	Female	1972-08-01	42	Married/Cohabiting	2004-09-22			836				23.4221	Yes	Yes	Active		200+	0	<30$ per month
7	2014-08-28	2016-08-25	2016	Female	1972-08-01	42	Married/Cohabiting	2004-09-22			836				23.4221	Yes	Yes	Active		200+	0	<30$ per month
7	2014-08-28	2016-11-03	2016	Female	1972-08-01	42	Married/Cohabiting	2004-09-22			836				23.4221	Yes	Yes	Active		200+	0	<30$ per month
7	2014-08-28	2016-12-08	2016	Female	1972-08-01	42	Married/Cohabiting	2004-09-22			836	1	1	1	23.4221	Yes	Yes	Active		200+	0	<30$ per month
7	2014-08-28	2017-05-25	2017	Female	1972-08-01	42	Married/Cohabiting	2004-09-22			836				23.4221	Yes	Yes	Active		200+	0	<30$ per month
7	2014-08-28	2017-12-07	2017	Female	1972-08-01	42	Married/Cohabiting	2004-09-22			836	1	1	1	23.4221	Yes	Yes	Active		200+	0	<30$ per month
7	2014-08-28	2018-03-01	2018	Female	1972-08-01	42	Married/Cohabiting	2004-09-22			836				23.4221	Yes	Yes	Active		200+	0	<30$ per month
7	2014-08-28	2018-05-24	2018	Female	1972-08-01	42	Married/Cohabiting	2004-09-22			836				23.4221	Yes	Yes	Active		200+	0	<30$ per month
7	2014-08-28	2018-06-21	2018	Female	1972-08-01	42	Married/Cohabiting	2004-09-22			836				23.4221	Yes	Yes	Active		200+	0	<30$ per month
7	2014-08-28	2018-09-13	2018	Female	1972-08-01	42	Married/Cohabiting	2004-09-22			836				23.4221	Yes	Yes	Active		200+	0	<30$ per month
7	2014-08-28	2018-12-06	2018	Female	1972-08-01	42	Married/Cohabiting	2004-09-22			836	1	0	1	23.4221	Yes	Yes	Active		200+	0	<30$ per month
7	2014-08-28	2019-05-23	2019	Female	1972-08-01	42	Married/Cohabiting	2004-09-22			836				23.4221	Yes	Yes	Active		200+	0	<30$ per month
7	2014-08-28	2019-09-13	2019	Female	1972-08-01	42	Married/Cohabiting	2004-09-22			836				23.4221	Yes	Yes	Active		200+	0	<30$ per month
7	2014-08-28	2019-11-07	2019	Female	1972-08-01	42	Married/Cohabiting	2004-09-22			836				23.4221	Yes	Yes	Active		200+	0	<30$ per month
7	2014-08-28	2019-12-13	2019	Female	1972-08-01	42	Married/Cohabiting	2004-09-22			836	1	0	1	23.4221	Yes	Yes	Active		200+	0	<30$ per month
7	2014-08-28	2020-05-07	2020	Female	1972-08-01	42	Married/Cohabiting	2004-09-22			836				23.4221	Yes	Yes	Active		200+	0	<30$ per month
7	2014-08-28	2020-09-01	2020	Female	1972-08-01	42	Married/Cohabiting	2004-09-22			836				23.4221	Yes	Yes	Active		200+	0	<30$ per month
7	2014-08-28	2020-12-17	2020	Female	1972-08-01	42	Married/Cohabiting	2004-09-22			836				23.4221	Yes	Yes	Active		200+	0	<30$ per month
7	2014-08-28	2021-03-18	2021	Female	1972-08-01	42	Married/Cohabiting	2004-09-22			836				23.4221	Yes	Yes	Active		200+	0	<30$ per month
7	2014-08-28	2021-06-17	2021	Female	1972-08-01	42	Married/Cohabiting	2004-09-22			836				23.4221	Yes	Yes	Active		200+	0	<30$ per month
7	2014-08-28	2021-10-07	2021	Female	1972-08-01	42	Married/Cohabiting	2004-09-22			836				23.4221	Yes	Yes	Active		200+	0	<30$ per month
7	2014-08-28	2021-12-16	2021	Female	1972-08-01	42	Married/Cohabiting	2004-09-22			836	1		1	23.4221	Yes	Yes	Active		200+	0	<30$ per month
8	2015-02-02	2015-02-09	2015	Female	1969-01-01	46	Single/Separated/Divorced/Widowed	2005-08-08	2015-02-09	20	931				27.2932	Yes	No	Active	<50	200+	0	<30$ per month
8	2015-02-02	2015-03-09	2015	Female	1969-01-01	46	Single/Separated/Divorced/Widowed	2005-08-08	2015-02-09	20	931				27.2932	Yes	No	Active	<50	200+	0	<30$ per month
8	2015-02-02	2015-06-01	2015	Female	1969-01-01	46	Single/Separated/Divorced/Widowed	2005-08-08	2015-02-09	20	931				27.2932	Yes	No	Active	<50	200+	0	<30$ per month
8	2015-02-02	2015-08-24	2015	Female	1969-01-01	46	Single/Separated/Divorced/Widowed	2005-08-08	2015-02-09	20	931				27.2932	Yes	No	Active	<50	200+	0	<30$ per month
8	2015-02-02	2015-11-16	2015	Female	1969-01-01	46	Single/Separated/Divorced/Widowed	2005-08-08	2015-02-09	20	931				27.2932	Yes	No	Active	<50	200+	0	<30$ per month
8	2015-02-02	2016-02-08	2016	Female	1969-01-01	46	Single/Separated/Divorced/Widowed	2005-08-08	2015-02-09	20	931	1	1	1	27.2932	Yes	No	Active	<50	200+	0	<30$ per month
8	2015-02-02	2016-08-01	2016	Female	1969-01-01	46	Single/Separated/Divorced/Widowed	2005-08-08	2015-02-09	20	931				27.2932	Yes	No	Active	<50	200+	0	<30$ per month
8	2015-02-02	2016-08-12	2016	Female	1969-01-01	46	Single/Separated/Divorced/Widowed	2005-08-08	2015-02-09	20	931				27.2932	Yes	No	Active	<50	200+	0	<30$ per month
8	2015-02-02	2017-01-30	2017	Female	1969-01-01	46	Single/Separated/Divorced/Widowed	2005-08-08	2015-02-09	20	931	1	1	1	27.2932	Yes	No	Active	<50	200+	0	<30$ per month
8	2015-02-02	2017-07-17	2017	Female	1969-01-01	46	Single/Separated/Divorced/Widowed	2005-08-08	2015-02-09	20	931				27.2932	Yes	No	Active	<50	200+	0	<30$ per month
8	2015-02-02	2018-02-05	2018	Female	1969-01-01	46	Single/Separated/Divorced/Widowed	2005-08-08	2015-02-09	20	931	1	1	1	27.2932	Yes	No	Active	<50	200+	0	<30$ per month
8	2015-02-02	2018-08-13	2018	Female	1969-01-01	46	Single/Separated/Divorced/Widowed	2005-08-08	2015-02-09	20	931				27.2932	Yes	No	Active	<50	200+	0	<30$ per month
8	2015-02-02	2018-09-10	2018	Female	1969-01-01	46	Single/Separated/Divorced/Widowed	2005-08-08	2015-02-09	20	931				27.2932	Yes	No	Active	<50	200+	0	<30$ per month
8	2015-02-02	2018-12-03	2018	Female	1969-01-01	46	Single/Separated/Divorced/Widowed	2005-08-08	2015-02-09	20	931				27.2932	Yes	No	Active	<50	200+	0	<30$ per month
8	2015-02-02	2019-02-04	2019	Female	1969-01-01	46	Single/Separated/Divorced/Widowed	2005-08-08	2015-02-09	20	931	1	1	1	27.2932	Yes	No	Active	<50	200+	0	<30$ per month
8	2015-02-02	2019-04-01	2019	Female	1969-01-01	46	Single/Separated/Divorced/Widowed	2005-08-08	2015-02-09	20	931				27.2932	Yes	No	Active	<50	200+	0	<30$ per month
8	2015-02-02	2019-05-27	2019	Female	1969-01-01	46	Single/Separated/Divorced/Widowed	2005-08-08	2015-02-09	20	931				27.2932	Yes	No	Active	<50	200+	0	<30$ per month
8	2015-02-02	2019-08-23	2019	Female	1969-01-01	46	Single/Separated/Divorced/Widowed	2005-08-08	2015-02-09	20	931				27.2932	Yes	No	Active	<50	200+	0	<30$ per month
8	2015-02-02	2019-09-20	2019	Female	1969-01-01	46	Single/Separated/Divorced/Widowed	2005-08-08	2015-02-09	20	931				27.2932	Yes	No	Active	<50	200+	0	<30$ per month
8	2015-02-02	2020-02-03	2020	Female	1969-01-01	46	Single/Separated/Divorced/Widowed	2005-08-08	2015-02-09	20	931	1	1	1	27.2932	Yes	No	Active	<50	200+	0	<30$ per month
8	2015-02-02	2020-09-25	2020	Female	1969-01-01	46	Single/Separated/Divorced/Widowed	2005-08-08	2015-02-09	20	931				27.2932	Yes	No	Active	<50	200+	0	<30$ per month
8	2015-02-02	2021-02-01	2021	Female	1969-01-01	46	Single/Separated/Divorced/Widowed	2005-08-08	2015-02-09	20	931	1		1	27.2932	Yes	No	Active	<50	200+	0	<30$ per month
8	2015-02-02	2021-05-25	2021	Female	1969-01-01	46	Single/Separated/Divorced/Widowed	2005-08-08	2015-02-09	20	931				27.2932	Yes	No	Active	<50	200+	0	<30$ per month
8	2015-02-02	2021-08-16	2021	Female	1969-01-01	46	Single/Separated/Divorced/Widowed	2005-08-08	2015-02-09	20	931				27.2932	Yes	No	Active	<50	200+	0	<30$ per month
8	2015-02-02	2021-11-12	2021	Female	1969-01-01	46	Single/Separated/Divorced/Widowed	2005-08-08	2015-02-09	20	931				27.2932	Yes	No	Active	<50	200+	0	<30$ per month
9	2014-06-19	2014-06-20	2014	Female	1964-11-01	50	Single/Separated/Divorced/Widowed	2004-07-14							20.5516	Yes	No	Active			0	<30$ per month
9	2014-06-19	2014-09-25	2014	Female	1964-11-01	50	Single/Separated/Divorced/Widowed	2004-07-14				1	1	1	20.5516	Yes	No	Active			0	<30$ per month
9	2014-06-19	2014-12-18	2014	Female	1964-11-01	50	Single/Separated/Divorced/Widowed	2004-07-14							20.5516	Yes	No	Active			0	<30$ per month
9	2014-06-19	2015-03-19	2015	Female	1964-11-01	50	Single/Separated/Divorced/Widowed	2004-07-14							20.5516	Yes	No	Active			0	<30$ per month
9	2014-06-19	2015-05-28	2015	Female	1964-11-01	50	Single/Separated/Divorced/Widowed	2004-07-14							20.5516	Yes	No	Active			0	<30$ per month
9	2014-06-19	2015-06-18	2015	Female	1964-11-01	50	Single/Separated/Divorced/Widowed	2004-07-14							20.5516	Yes	No	Active			0	<30$ per month
9	2014-06-19	2015-06-26	2015	Female	1964-11-01	50	Single/Separated/Divorced/Widowed	2004-07-14							20.5516	Yes	No	Active			0	<30$ per month
9	2014-06-19	2015-08-17	2015	Female	1964-11-01	50	Single/Separated/Divorced/Widowed	2004-07-14							20.5516	Yes	No	Active			0	<30$ per month
9	2014-06-19	2015-09-23	2015	Female	1964-11-01	50	Single/Separated/Divorced/Widowed	2004-07-14				1	1	1	20.5516	Yes	No	Active			0	<30$ per month
9	2014-06-19	2015-11-26	2015	Female	1964-11-01	50	Single/Separated/Divorced/Widowed	2004-07-14							20.5516	Yes	No	Active			0	<30$ per month
9	2014-06-19	2016-02-16	2016	Female	1964-11-01	50	Single/Separated/Divorced/Widowed	2004-07-14							20.5516	Yes	No	Active			0	<30$ per month
9	2014-06-19	2016-05-26	2016	Female	1964-11-01	50	Single/Separated/Divorced/Widowed	2004-07-14							20.5516	Yes	No	Active			0	<30$ per month
9	2014-06-19	2016-08-11	2016	Female	1964-11-01	50	Single/Separated/Divorced/Widowed	2004-07-14							20.5516	Yes	No	Active			0	<30$ per month
9	2014-06-19	2016-09-22	2016	Female	1964-11-01	50	Single/Separated/Divorced/Widowed	2004-07-14				1	1	1	20.5516	Yes	No	Active			0	<30$ per month
9	2014-06-19	2016-12-15	2016	Female	1964-11-01	50	Single/Separated/Divorced/Widowed	2004-07-14							20.5516	Yes	No	Active			0	<30$ per month
9	2014-06-19	2017-03-09	2017	Female	1964-11-01	50	Single/Separated/Divorced/Widowed	2004-07-14							20.5516	Yes	No	Active			0	<30$ per month
9	2014-06-19	2017-06-01	2017	Female	1964-11-01	50	Single/Separated/Divorced/Widowed	2004-07-14							20.5516	Yes	No	Active			0	<30$ per month
9	2014-06-19	2017-09-19	2017	Female	1964-11-01	50	Single/Separated/Divorced/Widowed	2004-07-14				1	1	1	20.5516	Yes	No	Active			0	<30$ per month
9	2014-06-19	2017-10-03	2017	Female	1964-11-01	50	Single/Separated/Divorced/Widowed	2004-07-14							20.5516	Yes	No	Active			0	<30$ per month
9	2014-06-19	2017-11-21	2017	Female	1964-11-01	50	Single/Separated/Divorced/Widowed	2004-07-14							20.5516	Yes	No	Active			0	<30$ per month
9	2014-06-19	2018-02-13	2018	Female	1964-11-01	50	Single/Separated/Divorced/Widowed	2004-07-14							20.5516	Yes	No	Active			0	<30$ per month
9	2014-06-19	2018-04-03	2018	Female	1964-11-01	50	Single/Separated/Divorced/Widowed	2004-07-14							20.5516	Yes	No	Active			0	<30$ per month
9	2014-06-19	2018-06-08	2018	Female	1964-11-01	50	Single/Separated/Divorced/Widowed	2004-07-14							20.5516	Yes	No	Active			0	<30$ per month
9	2014-06-19	2018-09-20	2018	Female	1964-11-01	50	Single/Separated/Divorced/Widowed	2004-07-14				1	1	1	20.5516	Yes	No	Active			0	<30$ per month
9	2014-06-19	2018-11-06	2018	Female	1964-11-01	50	Single/Separated/Divorced/Widowed	2004-07-14							20.5516	Yes	No	Active			0	<30$ per month
9	2014-06-19	2019-02-07	2019	Female	1964-11-01	50	Single/Separated/Divorced/Widowed	2004-07-14							20.5516	Yes	No	Active			0	<30$ per month
9	2014-06-19	2019-05-30	2019	Female	1964-11-01	50	Single/Separated/Divorced/Widowed	2004-07-14							20.5516	Yes	No	Active			0	<30$ per month
9	2014-06-19	2019-09-16	2019	Female	1964-11-01	50	Single/Separated/Divorced/Widowed	2004-07-14				1	0	1	20.5516	Yes	No	Active			0	<30$ per month
9	2014-06-19	2020-01-20	2020	Female	1964-11-01	50	Single/Separated/Divorced/Widowed	2004-07-14							20.5516	Yes	No	Active			0	<30$ per month
9	2014-06-19	2020-03-26	2020	Female	1964-11-01	50	Single/Separated/Divorced/Widowed	2004-07-14							20.5516	Yes	No	Active			0	<30$ per month
9	2014-06-19	2020-07-17	2020	Female	1964-11-01	50	Single/Separated/Divorced/Widowed	2004-07-14							20.5516	Yes	No	Active			0	<30$ per month
9	2014-06-19	2020-09-14	2020	Female	1964-11-01	50	Single/Separated/Divorced/Widowed	2004-07-14							20.5516	Yes	No	Active			0	<30$ per month
9	2014-06-19	2020-12-11	2020	Female	1964-11-01	50	Single/Separated/Divorced/Widowed	2004-07-14							20.5516	Yes	No	Active			0	<30$ per month
9	2014-06-19	2020-12-14	2020	Female	1964-11-01	50	Single/Separated/Divorced/Widowed	2004-07-14							20.5516	Yes	No	Active			0	<30$ per month
9	2014-06-19	2021-05-24	2021	Female	1964-11-01	50	Single/Separated/Divorced/Widowed	2004-07-14							20.5516	Yes	No	Active			0	<30$ per month
9	2014-06-19	2021-09-13	2021	Female	1964-11-01	50	Single/Separated/Divorced/Widowed	2004-07-14				1		1	20.5516	Yes	No	Active			0	<30$ per month
10	2014-07-18	2014-07-19	2014	Female	1959-01-01	56	Single/Separated/Divorced/Widowed	2004-07-16							33.0237	Yes	No	Active			0	>=30$ per month
10	2014-07-18	2014-10-03	2014	Female	1959-01-01	56	Single/Separated/Divorced/Widowed	2004-07-16							33.0237	Yes	No	Active			0	>=30$ per month
10	2014-07-18	2014-10-24	2014	Female	1959-01-01	56	Single/Separated/Divorced/Widowed	2004-07-16				1	1	1	33.0237	Yes	No	Active			0	>=30$ per month
10	2014-07-18	2015-01-09	2015	Female	1959-01-01	56	Single/Separated/Divorced/Widowed	2004-07-16							33.0237	Yes	No	Active			0	>=30$ per month
10	2014-07-18	2015-04-10	2015	Female	1959-01-01	56	Single/Separated/Divorced/Widowed	2004-07-16							33.0237	Yes	No	Active			0	>=30$ per month
10	2014-07-18	2015-07-10	2015	Female	1959-01-01	56	Single/Separated/Divorced/Widowed	2004-07-16							33.0237	Yes	No	Active			0	>=30$ per month
10	2014-07-18	2015-10-02	2015	Female	1959-01-01	56	Single/Separated/Divorced/Widowed	2004-07-16							33.0237	Yes	No	Active			0	>=30$ per month
10	2014-07-18	2015-10-23	2015	Female	1959-01-01	56	Single/Separated/Divorced/Widowed	2004-07-16				1	1	1	33.0237	Yes	No	Active			0	>=30$ per month
10	2014-07-18	2015-11-27	2015	Female	1959-01-01	56	Single/Separated/Divorced/Widowed	2004-07-16							33.0237	Yes	No	Active			0	>=30$ per month
10	2014-07-18	2016-03-04	2016	Female	1959-01-01	56	Single/Separated/Divorced/Widowed	2004-07-16							33.0237	Yes	No	Active			0	>=30$ per month
10	2014-07-18	2016-05-27	2016	Female	1959-01-01	56	Single/Separated/Divorced/Widowed	2004-07-16							33.0237	Yes	No	Active			0	>=30$ per month
10	2014-07-18	2016-08-01	2016	Female	1959-01-01	56	Single/Separated/Divorced/Widowed	2004-07-16							33.0237	Yes	No	Active			0	>=30$ per month
10	2014-07-18	2016-10-21	2016	Female	1959-01-01	56	Single/Separated/Divorced/Widowed	2004-07-16				1	1	1	33.0237	Yes	No	Active			0	>=30$ per month
10	2014-07-18	2017-01-13	2017	Female	1959-01-01	56	Single/Separated/Divorced/Widowed	2004-07-16							33.0237	Yes	No	Active			0	>=30$ per month
10	2014-07-18	2017-03-31	2017	Female	1959-01-01	56	Single/Separated/Divorced/Widowed	2004-07-16							33.0237	Yes	No	Active			0	>=30$ per month
10	2014-07-18	2017-06-23	2017	Female	1959-01-01	56	Single/Separated/Divorced/Widowed	2004-07-16							33.0237	Yes	No	Active			0	>=30$ per month
10	2014-07-18	2017-10-20	2017	Female	1959-01-01	56	Single/Separated/Divorced/Widowed	2004-07-16				1	1	1	33.0237	Yes	No	Active			0	>=30$ per month
10	2014-07-18	2018-02-09	2018	Female	1959-01-01	56	Single/Separated/Divorced/Widowed	2004-07-16							33.0237	Yes	No	Active			0	>=30$ per month
10	2014-07-18	2018-05-04	2018	Female	1959-01-01	56	Single/Separated/Divorced/Widowed	2004-07-16							33.0237	Yes	No	Active			0	>=30$ per month
10	2014-07-18	2018-08-03	2018	Female	1959-01-01	56	Single/Separated/Divorced/Widowed	2004-07-16							33.0237	Yes	No	Active			0	>=30$ per month
10	2014-07-18	2018-10-19	2018	Female	1959-01-01	56	Single/Separated/Divorced/Widowed	2004-07-16				1	1	1	33.0237	Yes	No	Active			0	>=30$ per month
10	2014-07-18	2019-01-11	2019	Female	1959-01-01	56	Single/Separated/Divorced/Widowed	2004-07-16							33.0237	Yes	No	Active			0	>=30$ per month
10	2014-07-18	2019-02-04	2019	Female	1959-01-01	56	Single/Separated/Divorced/Widowed	2004-07-16							33.0237	Yes	No	Active			0	>=30$ per month
10	2014-07-18	2019-04-05	2019	Female	1959-01-01	56	Single/Separated/Divorced/Widowed	2004-07-16							33.0237	Yes	No	Active			0	>=30$ per month
10	2014-07-18	2019-07-26	2019	Female	1959-01-01	56	Single/Separated/Divorced/Widowed	2004-07-16							33.0237	Yes	No	Active			0	>=30$ per month
10	2014-07-18	2019-10-18	2019	Female	1959-01-01	56	Single/Separated/Divorced/Widowed	2004-07-16				1	0	1	33.0237	Yes	No	Active			0	>=30$ per month
10	2014-07-18	2020-02-18	2020	Female	1959-01-01	56	Single/Separated/Divorced/Widowed	2004-07-16							33.0237	Yes	No	Active			0	>=30$ per month
10	2014-07-18	2020-07-10	2020	Female	1959-01-01	56	Single/Separated/Divorced/Widowed	2004-07-16							33.0237	Yes	No	Active			0	>=30$ per month
10	2014-07-18	2020-10-14	2020	Female	1959-01-01	56	Single/Separated/Divorced/Widowed	2004-07-16							33.0237	Yes	No	Active			0	>=30$ per month
10	2014-07-18	2021-03-29	2021	Female	1959-01-01	56	Single/Separated/Divorced/Widowed	2004-07-16							33.0237	Yes	No	Active			0	>=30$ per month
10	2014-07-18	2021-05-18	2021	Female	1959-01-01	56	Single/Separated/Divorced/Widowed	2004-07-16							33.0237	Yes	No	Active			0	>=30$ per month
10	2014-07-18	2021-07-12	2021	Female	1959-01-01	56	Single/Separated/Divorced/Widowed	2004-07-16							33.0237	Yes	No	Active			0	>=30$ per month
10	2014-07-18	2021-10-18	2021	Female	1959-01-01	56	Single/Separated/Divorced/Widowed	2004-07-16				1		1	33.0237	Yes	No	Active			0	>=30$ per month
11	2014-08-18	2014-08-19	2014	Female	1974-01-01	41	Single/Separated/Divorced/Widowed	2004-09-22	2014-05-23	25	868				24.1672	Yes	No	Active	<50	200+	0	<30$ per month
11	2014-08-18	2014-11-07	2014	Female	1974-01-01	41	Single/Separated/Divorced/Widowed	2004-09-22	2014-05-23	25	868				24.1672	Yes	No	Active	<50	200+	0	<30$ per month
11	2014-08-18	2015-02-06	2015	Female	1974-01-01	41	Single/Separated/Divorced/Widowed	2004-09-22	2014-05-23	25	868				24.1672	Yes	No	Active	<50	200+	0	<30$ per month
11	2014-08-18	2015-05-08	2015	Female	1974-01-01	41	Single/Separated/Divorced/Widowed	2004-09-22	2014-05-23	25	868				24.1672	Yes	No	Active	<50	200+	0	<30$ per month
11	2014-08-18	2015-05-22	2015	Female	1974-01-01	41	Single/Separated/Divorced/Widowed	2004-09-22	2014-05-23	25	868	1	1	1	24.1672	Yes	No	Active	<50	200+	0	<30$ per month
11	2014-08-18	2015-08-14	2015	Female	1974-01-01	41	Single/Separated/Divorced/Widowed	2004-09-22	2014-05-23	25	868				24.1672	Yes	No	Active	<50	200+	0	<30$ per month
11	2014-08-18	2015-11-13	2015	Female	1974-01-01	41	Single/Separated/Divorced/Widowed	2004-09-22	2014-05-23	25	868				24.1672	Yes	No	Active	<50	200+	0	<30$ per month
11	2014-08-18	2016-04-01	2016	Female	1974-01-01	41	Single/Separated/Divorced/Widowed	2004-09-22	2014-05-23	25	868				24.1672	Yes	No	Active	<50	200+	0	<30$ per month
11	2014-08-18	2016-05-13	2016	Female	1974-01-01	41	Single/Separated/Divorced/Widowed	2004-09-22	2014-05-23	25	868	1	1	0	24.1672	Yes	No	Active	<50	200+	0	<30$ per month
11	2014-08-18	2016-10-28	2016	Female	1974-01-01	41	Single/Separated/Divorced/Widowed	2004-09-22	2014-05-23	25	868				24.1672	Yes	No	Active	<50	200+	0	<30$ per month
11	2014-08-18	2017-04-07	2017	Female	1974-01-01	41	Single/Separated/Divorced/Widowed	2004-09-22	2014-05-23	25	868				24.1672	Yes	No	Active	<50	200+	0	<30$ per month
11	2014-08-18	2017-05-18	2017	Female	1974-01-01	41	Single/Separated/Divorced/Widowed	2004-09-22	2014-05-23	25	868	1	1	1	24.1672	Yes	No	Active	<50	200+	0	<30$ per month
11	2014-08-18	2017-09-07	2017	Female	1974-01-01	41	Single/Separated/Divorced/Widowed	2004-09-22	2014-05-23	25	868				24.1672	Yes	No	Active	<50	200+	0	<30$ per month
11	2014-08-18	2017-10-10	2017	Female	1974-01-01	41	Single/Separated/Divorced/Widowed	2004-09-22	2014-05-23	25	868				24.1672	Yes	No	Active	<50	200+	0	<30$ per month
11	2014-08-18	2017-11-09	2017	Female	1974-01-01	41	Single/Separated/Divorced/Widowed	2004-09-22	2014-05-23	25	868				24.1672	Yes	No	Active	<50	200+	0	<30$ per month
11	2014-08-18	2017-11-16	2017	Female	1974-01-01	41	Single/Separated/Divorced/Widowed	2004-09-22	2014-05-23	25	868				24.1672	Yes	No	Active	<50	200+	0	<30$ per month
11	2014-08-18	2018-01-12	2018	Female	1974-01-01	41	Single/Separated/Divorced/Widowed	2004-09-22	2014-05-23	25	868				24.1672	Yes	No	Active	<50	200+	0	<30$ per month
11	2014-08-18	2018-05-17	2018	Female	1974-01-01	41	Single/Separated/Divorced/Widowed	2004-09-22	2014-05-23	25	868	1	1	1	24.1672	Yes	No	Active	<50	200+	0	<30$ per month
11	2014-08-18	2018-07-06	2018	Female	1974-01-01	41	Single/Separated/Divorced/Widowed	2004-09-22	2014-05-23	25	868				24.1672	Yes	No	Active	<50	200+	0	<30$ per month
11	2014-08-18	2018-10-19	2018	Female	1974-01-01	41	Single/Separated/Divorced/Widowed	2004-09-22	2014-05-23	25	868				24.1672	Yes	No	Active	<50	200+	0	<30$ per month
11	2014-08-18	2018-11-02	2018	Female	1974-01-01	41	Single/Separated/Divorced/Widowed	2004-09-22	2014-05-23	25	868				24.1672	Yes	No	Active	<50	200+	0	<30$ per month
11	2014-08-18	2018-11-09	2018	Female	1974-01-01	41	Single/Separated/Divorced/Widowed	2004-09-22	2014-05-23	25	868				24.1672	Yes	No	Active	<50	200+	0	<30$ per month
11	2014-08-18	2018-11-19	2018	Female	1974-01-01	41	Single/Separated/Divorced/Widowed	2004-09-22	2014-05-23	25	868				24.1672	Yes	No	Active	<50	200+	0	<30$ per month
11	2014-08-18	2019-02-01	2019	Female	1974-01-01	41	Single/Separated/Divorced/Widowed	2004-09-22	2014-05-23	25	868				24.1672	Yes	No	Active	<50	200+	0	<30$ per month
11	2014-08-18	2019-05-16	2019	Female	1974-01-01	41	Single/Separated/Divorced/Widowed	2004-09-22	2014-05-23	25	868	1	0	1	24.1672	Yes	No	Active	<50	200+	0	<30$ per month
11	2014-08-18	2019-09-05	2019	Female	1974-01-01	41	Single/Separated/Divorced/Widowed	2004-09-22	2014-05-23	25	868				24.1672	Yes	No	Active	<50	200+	0	<30$ per month
11	2014-08-18	2019-12-05	2019	Female	1974-01-01	41	Single/Separated/Divorced/Widowed	2004-09-22	2014-05-23	25	868				24.1672	Yes	No	Active	<50	200+	0	<30$ per month
11	2014-08-18	2020-06-11	2020	Female	1974-01-01	41	Single/Separated/Divorced/Widowed	2004-09-22	2014-05-23	25	868				24.1672	Yes	No	Active	<50	200+	0	<30$ per month
11	2014-08-18	2020-10-08	2020	Female	1974-01-01	41	Single/Separated/Divorced/Widowed	2004-09-22	2014-05-23	25	868				24.1672	Yes	No	Active	<50	200+	0	<30$ per month
11	2014-08-18	2021-03-09	2021	Female	1974-01-01	41	Single/Separated/Divorced/Widowed	2004-09-22	2014-05-23	25	868				24.1672	Yes	No	Active	<50	200+	0	<30$ per month
11	2014-08-18	2021-05-14	2021	Female	1974-01-01	41	Single/Separated/Divorced/Widowed	2004-09-22	2014-05-23	25	868	1		1	24.1672	Yes	No	Active	<50	200+	0	<30$ per month
11	2014-08-18	2021-09-03	2021	Female	1974-01-01	41	Single/Separated/Divorced/Widowed	2004-09-22	2014-05-23	25	868				24.1672	Yes	No	Active	<50	200+	0	<30$ per month
12	2014-09-17	2014-10-08	2014	Female	1975-01-01	40	Single/Separated/Divorced/Widowed	2005-02-09	2014-10-08	20	1000				29.7521	No	No	Active	<50	200+	0	<30$ per month
12	2014-09-17	2015-01-09	2015	Female	1975-01-01	40	Single/Separated/Divorced/Widowed	2005-02-09	2014-10-08	20	1000				29.7521	No	No	Active	<50	200+	0	<30$ per month
12	2014-09-17	2015-05-08	2015	Female	1975-01-01	40	Single/Separated/Divorced/Widowed	2005-02-09	2014-10-08	20	1000				29.7521	No	No	Active	<50	200+	0	<30$ per month
12	2014-09-17	2015-05-22	2015	Female	1975-01-01	40	Single/Separated/Divorced/Widowed	2005-02-09	2014-10-08	20	1000				29.7521	No	No	Active	<50	200+	0	<30$ per month
12	2014-09-17	2015-07-13	2015	Female	1975-01-01	40	Single/Separated/Divorced/Widowed	2005-02-09	2014-10-08	20	1000				29.7521	No	No	Active	<50	200+	0	<30$ per month
12	2014-09-17	2015-09-18	2015	Female	1975-01-01	40	Single/Separated/Divorced/Widowed	2005-02-09	2014-10-08	20	1000	1	1	1	29.7521	No	No	Active	<50	200+	0	<30$ per month
12	2014-09-17	2015-11-13	2015	Female	1975-01-01	40	Single/Separated/Divorced/Widowed	2005-02-09	2014-10-08	20	1000				29.7521	No	No	Active	<50	200+	0	<30$ per month
12	2014-09-17	2015-12-04	2015	Female	1975-01-01	40	Single/Separated/Divorced/Widowed	2005-02-09	2014-10-08	20	1000				29.7521	No	No	Active	<50	200+	0	<30$ per month
12	2014-09-17	2016-01-08	2016	Female	1975-01-01	40	Single/Separated/Divorced/Widowed	2005-02-09	2014-10-08	20	1000				29.7521	No	No	Active	<50	200+	0	<30$ per month
12	2014-09-17	2016-03-04	2016	Female	1975-01-01	40	Single/Separated/Divorced/Widowed	2005-02-09	2014-10-08	20	1000				29.7521	No	No	Active	<50	200+	0	<30$ per month
12	2014-09-17	2016-05-27	2016	Female	1975-01-01	40	Single/Separated/Divorced/Widowed	2005-02-09	2014-10-08	20	1000				29.7521	No	No	Active	<50	200+	0	<30$ per month
12	2014-09-17	2016-09-13	2016	Female	1975-01-01	40	Single/Separated/Divorced/Widowed	2005-02-09	2014-10-08	20	1000	1	1	0	29.7521	No	No	Active	<50	200+	0	<30$ per month
12	2014-09-17	2016-11-08	2016	Female	1975-01-01	40	Single/Separated/Divorced/Widowed	2005-02-09	2014-10-08	20	1000				29.7521	No	No	Active	<50	200+	0	<30$ per month
12	2014-09-17	2016-11-29	2016	Female	1975-01-01	40	Single/Separated/Divorced/Widowed	2005-02-09	2014-10-08	20	1000				29.7521	No	No	Active	<50	200+	0	<30$ per month
12	2014-09-17	2017-02-03	2017	Female	1975-01-01	40	Single/Separated/Divorced/Widowed	2005-02-09	2014-10-08	20	1000				29.7521	No	No	Active	<50	200+	0	<30$ per month
12	2014-09-17	2017-04-28	2017	Female	1975-01-01	40	Single/Separated/Divorced/Widowed	2005-02-09	2014-10-08	20	1000				29.7521	No	No	Active	<50	200+	0	<30$ per month
12	2014-09-17	2017-07-21	2017	Female	1975-01-01	40	Single/Separated/Divorced/Widowed	2005-02-09	2014-10-08	20	1000	1	1	1	29.7521	No	No	Active	<50	200+	0	<30$ per month
12	2014-09-17	2017-09-12	2017	Female	1975-01-01	40	Single/Separated/Divorced/Widowed	2005-02-09	2014-10-08	20	1000				29.7521	No	No	Active	<50	200+	0	<30$ per month
12	2014-09-17	2017-12-05	2017	Female	1975-01-01	40	Single/Separated/Divorced/Widowed	2005-02-09	2014-10-08	20	1000				29.7521	No	No	Active	<50	200+	0	<30$ per month
12	2014-09-17	2018-03-02	2018	Female	1975-01-01	40	Single/Separated/Divorced/Widowed	2005-02-09	2014-10-08	20	1000				29.7521	No	No	Active	<50	200+	0	<30$ per month
12	2014-09-17	2018-05-25	2018	Female	1975-01-01	40	Single/Separated/Divorced/Widowed	2005-02-09	2014-10-08	20	1000				29.7521	No	No	Active	<50	200+	0	<30$ per month
12	2014-09-17	2018-09-11	2018	Female	1975-01-01	40	Single/Separated/Divorced/Widowed	2005-02-09	2014-10-08	20	1000	1	1	0	29.7521	No	No	Active	<50	200+	0	<30$ per month
12	2014-09-17	2018-12-04	2018	Female	1975-01-01	40	Single/Separated/Divorced/Widowed	2005-02-09	2014-10-08	20	1000				29.7521	No	No	Active	<50	200+	0	<30$ per month
12	2014-09-17	2019-04-04	2019	Female	1975-01-01	40	Single/Separated/Divorced/Widowed	2005-02-09	2014-10-08	20	1000				29.7521	No	No	Active	<50	200+	0	<30$ per month
12	2014-09-17	2019-07-25	2019	Female	1975-01-01	40	Single/Separated/Divorced/Widowed	2005-02-09	2014-10-08	20	1000				29.7521	No	No	Active	<50	200+	0	<30$ per month
12	2014-09-17	2019-09-13	2019	Female	1975-01-01	40	Single/Separated/Divorced/Widowed	2005-02-09	2014-10-08	20	1000	1	0	1	29.7521	No	No	Active	<50	200+	0	<30$ per month
12	2014-09-17	2020-01-14	2020	Female	1975-01-01	40	Single/Separated/Divorced/Widowed	2005-02-09	2014-10-08	20	1000				29.7521	No	No	Active	<50	200+	0	<30$ per month
12	2014-09-17	2020-08-04	2020	Female	1975-01-01	40	Single/Separated/Divorced/Widowed	2005-02-09	2014-10-08	20	1000				29.7521	No	No	Active	<50	200+	0	<30$ per month
12	2014-09-17	2020-09-15	2020	Female	1975-01-01	40	Single/Separated/Divorced/Widowed	2005-02-09	2014-10-08	20	1000				29.7521	No	No	Active	<50	200+	0	<30$ per month
12	2014-09-17	2020-10-13	2020	Female	1975-01-01	40	Single/Separated/Divorced/Widowed	2005-02-09	2014-10-08	20	1000				29.7521	No	No	Active	<50	200+	0	<30$ per month
12	2014-09-17	2020-11-10	2020	Female	1975-01-01	40	Single/Separated/Divorced/Widowed	2005-02-09	2014-10-08	20	1000				29.7521	No	No	Active	<50	200+	0	<30$ per month
12	2014-09-17	2021-04-20	2021	Female	1975-01-01	40	Single/Separated/Divorced/Widowed	2005-02-09	2014-10-08	20	1000				29.7521	No	No	Active	<50	200+	0	<30$ per month
12	2014-09-17	2021-06-08	2021	Female	1975-01-01	40	Single/Separated/Divorced/Widowed	2005-02-09	2014-10-08	20	1000				29.7521	No	No	Active	<50	200+	0	<30$ per month
12	2014-09-17	2021-09-07	2021	Female	1975-01-01	40	Single/Separated/Divorced/Widowed	2005-02-09	2014-10-08	20	1000	1		1	29.7521	No	No	Active	<50	200+	0	<30$ per month
12	2014-09-17	2021-11-30	2021	Female	1975-01-01	40	Single/Separated/Divorced/Widowed	2005-02-09	2014-10-08	20	1000				29.7521	No	No	Active	<50	200+	0	<30$ per month
13	2015-04-28	2015-04-29	2015	Female	1978-01-01	37	Single/Separated/Divorced/Widowed	2005-10-21	2015-04-28	20	855				15.3502	No	No	Active	<50	200+	1	<30$ per month
13	2015-04-28	2015-06-16	2015	Female	1978-01-01	37	Single/Separated/Divorced/Widowed	2005-10-21	2015-04-28	20	855				15.3502	No	No	Active	<50	200+	1	<30$ per month
13	2015-04-28	2015-08-13	2015	Female	1978-01-01	37	Single/Separated/Divorced/Widowed	2005-10-21	2015-04-28	20	855				15.3502	No	No	Active	<50	200+	1	<30$ per month
13	2015-04-28	2015-10-22	2015	Female	1978-01-01	37	Single/Separated/Divorced/Widowed	2005-10-21	2015-04-28	20	855				15.3502	No	No	Active	<50	200+	1	<30$ per month
13	2015-04-28	2015-12-17	2015	Female	1978-01-01	37	Single/Separated/Divorced/Widowed	2005-10-21	2015-04-28	20	855				15.3502	No	No	Active	<50	200+	1	<30$ per month
13	2015-04-28	2016-03-17	2016	Female	1978-01-01	37	Single/Separated/Divorced/Widowed	2005-10-21	2015-04-28	20	855				15.3502	No	No	Active	<50	200+	1	<30$ per month
13	2015-04-28	2016-04-26	2016	Female	1978-01-01	37	Single/Separated/Divorced/Widowed	2005-10-21	2015-04-28	20	855	1	1	1	15.3502	No	No	Active	<50	200+	1	<30$ per month
13	2015-04-28	2016-06-30	2016	Female	1978-01-01	37	Single/Separated/Divorced/Widowed	2005-10-21	2015-04-28	20	855				15.3502	No	No	Active	<50	200+	1	<30$ per month
13	2015-04-28	2016-09-22	2016	Female	1978-01-01	37	Single/Separated/Divorced/Widowed	2005-10-21	2015-04-28	20	855				15.3502	No	No	Active	<50	200+	1	<30$ per month
13	2015-04-28	2016-12-15	2016	Female	1978-01-01	37	Single/Separated/Divorced/Widowed	2005-10-21	2015-04-28	20	855				15.3502	No	No	Active	<50	200+	1	<30$ per month
13	2015-04-28	2017-03-09	2017	Female	1978-01-01	37	Single/Separated/Divorced/Widowed	2005-10-21	2015-04-28	20	855				15.3502	No	No	Active	<50	200+	1	<30$ per month
13	2015-04-28	2017-04-25	2017	Female	1978-01-01	37	Single/Separated/Divorced/Widowed	2005-10-21	2015-04-28	20	855	1	1	1	15.3502	No	No	Active	<50	200+	1	<30$ per month
13	2015-04-28	2017-07-18	2017	Female	1978-01-01	37	Single/Separated/Divorced/Widowed	2005-10-21	2015-04-28	20	855				15.3502	No	No	Active	<50	200+	1	<30$ per month
13	2015-04-28	2017-09-04	2017	Female	1978-01-01	37	Single/Separated/Divorced/Widowed	2005-10-21	2015-04-28	20	855				15.3502	No	No	Active	<50	200+	1	<30$ per month
13	2015-04-28	2017-10-10	2017	Female	1978-01-01	37	Single/Separated/Divorced/Widowed	2005-10-21	2015-04-28	20	855				15.3502	No	No	Active	<50	200+	1	<30$ per month
13	2015-04-28	2018-01-25	2018	Female	1978-01-01	37	Single/Separated/Divorced/Widowed	2005-10-21	2015-04-28	20	855				15.3502	No	No	Active	<50	200+	1	<30$ per month
13	2015-04-28	2018-02-19	2018	Female	1978-01-01	37	Single/Separated/Divorced/Widowed	2005-10-21	2015-04-28	20	855				15.3502	No	No	Active	<50	200+	1	<30$ per month
13	2015-04-28	2018-04-24	2018	Female	1978-01-01	37	Single/Separated/Divorced/Widowed	2005-10-21	2015-04-28	20	855	1	1	0	15.3502	No	No	Active	<50	200+	1	<30$ per month
13	2015-04-28	2018-08-07	2018	Female	1978-01-01	37	Single/Separated/Divorced/Widowed	2005-10-21	2015-04-28	20	855				15.3502	No	No	Active	<50	200+	1	<30$ per month
13	2015-04-28	2018-10-30	2018	Female	1978-01-01	37	Single/Separated/Divorced/Widowed	2005-10-21	2015-04-28	20	855				15.3502	No	No	Active	<50	200+	1	<30$ per month
13	2015-04-28	2019-01-22	2019	Female	1978-01-01	37	Single/Separated/Divorced/Widowed	2005-10-21	2015-04-28	20	855				15.3502	No	No	Active	<50	200+	1	<30$ per month
13	2015-04-28	2019-04-23	2019	Female	1978-01-01	37	Single/Separated/Divorced/Widowed	2005-10-21	2015-04-28	20	855	1	1	1	15.3502	No	No	Active	<50	200+	1	<30$ per month
13	2015-04-28	2019-07-09	2019	Female	1978-01-01	37	Single/Separated/Divorced/Widowed	2005-10-21	2015-04-28	20	855				15.3502	No	No	Active	<50	200+	1	<30$ per month
13	2015-04-28	2019-08-20	2019	Female	1978-01-01	37	Single/Separated/Divorced/Widowed	2005-10-21	2015-04-28	20	855				15.3502	No	No	Active	<50	200+	1	<30$ per month
13	2015-04-28	2019-11-01	2019	Female	1978-01-01	37	Single/Separated/Divorced/Widowed	2005-10-21	2015-04-28	20	855				15.3502	No	No	Active	<50	200+	1	<30$ per month
13	2015-04-28	2019-12-10	2019	Female	1978-01-01	37	Single/Separated/Divorced/Widowed	2005-10-21	2015-04-28	20	855				15.3502	No	No	Active	<50	200+	1	<30$ per month
13	2015-04-28	2020-01-10	2020	Female	1978-01-01	37	Single/Separated/Divorced/Widowed	2005-10-21	2015-04-28	20	855				15.3502	No	No	Active	<50	200+	1	<30$ per month
13	2015-04-28	2020-03-31	2020	Female	1978-01-01	37	Single/Separated/Divorced/Widowed	2005-10-21	2015-04-28	20	855				15.3502	No	No	Active	<50	200+	1	<30$ per month
13	2015-04-28	2020-04-21	2020	Female	1978-01-01	37	Single/Separated/Divorced/Widowed	2005-10-21	2015-04-28	20	855	1	1		15.3502	No	No	Active	<50	200+	1	<30$ per month
13	2015-04-28	2020-07-09	2020	Female	1978-01-01	37	Single/Separated/Divorced/Widowed	2005-10-21	2015-04-28	20	855				15.3502	No	No	Active	<50	200+	1	<30$ per month
13	2015-04-28	2020-08-04	2020	Female	1978-01-01	37	Single/Separated/Divorced/Widowed	2005-10-21	2015-04-28	20	855				15.3502	No	No	Active	<50	200+	1	<30$ per month
13	2015-04-28	2021-01-05	2021	Female	1978-01-01	37	Single/Separated/Divorced/Widowed	2005-10-21	2015-04-28	20	855				15.3502	No	No	Active	<50	200+	1	<30$ per month
13	2015-04-28	2021-04-20	2021	Female	1978-01-01	37	Single/Separated/Divorced/Widowed	2005-10-21	2015-04-28	20	855	1		1	15.3502	No	No	Active	<50	200+	1	<30$ per month
13	2015-04-28	2021-05-20	2021	Female	1978-01-01	37	Single/Separated/Divorced/Widowed	2005-10-21	2015-04-28	20	855				15.3502	No	No	Active	<50	200+	1	<30$ per month
13	2015-04-28	2021-08-20	2021	Female	1978-01-01	37	Single/Separated/Divorced/Widowed	2005-10-21	2015-04-28	20	855				15.3502	No	No	Active	<50	200+	1	<30$ per month
13	2015-04-28	2021-11-03	2021	Female	1978-01-01	37	Single/Separated/Divorced/Widowed	2005-10-21	2015-04-28	20	855				15.3502	No	No	Active	<50	200+	1	<30$ per month
14	2014-09-19	2014-09-20	2014	Female	1964-02-23	51	Single/Separated/Divorced/Widowed	2005-03-04							18.7783	Yes	No	Active			0	>=30$ per month
14	2014-09-19	2014-12-12	2014	Female	1964-02-23	51	Single/Separated/Divorced/Widowed	2005-03-04							18.7783	Yes	No	Active			0	>=30$ per month
14	2014-09-19	2015-03-13	2015	Female	1964-02-23	51	Single/Separated/Divorced/Widowed	2005-03-04							18.7783	Yes	No	Active			0	>=30$ per month
14	2014-09-19	2015-06-22	2015	Female	1964-02-23	51	Single/Separated/Divorced/Widowed	2005-03-04				1	1	1	18.7783	Yes	No	Active			0	>=30$ per month
14	2014-09-19	2015-09-14	2015	Female	1964-02-23	51	Single/Separated/Divorced/Widowed	2005-03-04							18.7783	Yes	No	Active			0	>=30$ per month
14	2014-09-19	2015-12-10	2015	Female	1964-02-23	51	Single/Separated/Divorced/Widowed	2005-03-04							18.7783	Yes	No	Active			0	>=30$ per month
14	2014-09-19	2016-03-01	2016	Female	1964-02-23	51	Single/Separated/Divorced/Widowed	2005-03-04							18.7783	Yes	No	Active			0	>=30$ per month
14	2014-09-19	2016-06-16	2016	Female	1964-02-23	51	Single/Separated/Divorced/Widowed	2005-03-04				1	1	0	18.7783	Yes	No	Active			0	>=30$ per month
14	2014-09-19	2016-09-09	2016	Female	1964-02-23	51	Single/Separated/Divorced/Widowed	2005-03-04							18.7783	Yes	No	Active			0	>=30$ per month
14	2014-09-19	2016-12-09	2016	Female	1964-02-23	51	Single/Separated/Divorced/Widowed	2005-03-04							18.7783	Yes	No	Active			0	>=30$ per month
14	2014-09-19	2017-03-23	2017	Female	1964-02-23	51	Single/Separated/Divorced/Widowed	2005-03-04							18.7783	Yes	No	Active			0	>=30$ per month
14	2014-09-19	2017-06-12	2017	Female	1964-02-23	51	Single/Separated/Divorced/Widowed	2005-03-04				1	1	0	18.7783	Yes	No	Active			0	>=30$ per month
14	2014-09-19	2017-09-19	2017	Female	1964-02-23	51	Single/Separated/Divorced/Widowed	2005-03-04							18.7783	Yes	No	Active			0	>=30$ per month
14	2014-09-19	2017-12-01	2017	Female	1964-02-23	51	Single/Separated/Divorced/Widowed	2005-03-04							18.7783	Yes	No	Active			0	>=30$ per month
14	2014-09-19	2018-05-31	2018	Female	1964-02-23	51	Single/Separated/Divorced/Widowed	2005-03-04							18.7783	Yes	No	Active			0	>=30$ per month
14	2014-09-19	2018-06-12	2018	Female	1964-02-23	51	Single/Separated/Divorced/Widowed	2005-03-04				1	1	1	18.7783	Yes	No	Active			0	>=30$ per month
14	2014-09-19	2018-09-17	2018	Female	1964-02-23	51	Single/Separated/Divorced/Widowed	2005-03-04							18.7783	Yes	No	Active			0	>=30$ per month
14	2014-09-19	2018-10-15	2018	Female	1964-02-23	51	Single/Separated/Divorced/Widowed	2005-03-04							18.7783	Yes	No	Active			0	>=30$ per month
14	2014-09-19	2019-04-01	2019	Female	1964-02-23	51	Single/Separated/Divorced/Widowed	2005-03-04							18.7783	Yes	No	Active			0	>=30$ per month
14	2014-09-19	2019-06-11	2019	Female	1964-02-23	51	Single/Separated/Divorced/Widowed	2005-03-04				1	1	1	18.7783	Yes	No	Active			0	>=30$ per month
14	2014-09-19	2019-09-17	2019	Female	1964-02-23	51	Single/Separated/Divorced/Widowed	2005-03-04							18.7783	Yes	No	Active			0	>=30$ per month
14	2014-09-19	2019-11-25	2019	Female	1964-02-23	51	Single/Separated/Divorced/Widowed	2005-03-04							18.7783	Yes	No	Active			0	>=30$ per month
14	2014-09-19	2020-05-13	2020	Female	1964-02-23	51	Single/Separated/Divorced/Widowed	2005-03-04				1	1	1	18.7783	Yes	No	Active			0	>=30$ per month
14	2014-09-19	2020-07-02	2020	Female	1964-02-23	51	Single/Separated/Divorced/Widowed	2005-03-04							18.7783	Yes	No	Active			0	>=30$ per month
14	2014-09-19	2020-10-29	2020	Female	1964-02-23	51	Single/Separated/Divorced/Widowed	2005-03-04							18.7783	Yes	No	Active			0	>=30$ per month
14	2014-09-19	2021-04-13	2021	Female	1964-02-23	51	Single/Separated/Divorced/Widowed	2005-03-04							18.7783	Yes	No	Active			0	>=30$ per month
14	2014-09-19	2021-05-17	2021	Female	1964-02-23	51	Single/Separated/Divorced/Widowed	2005-03-04				1		1	18.7783	Yes	No	Active			0	>=30$ per month
14	2014-09-19	2021-11-15	2021	Female	1964-02-23	51	Single/Separated/Divorced/Widowed	2005-03-04							18.7783	Yes	No	Active			0	>=30$ per month
15	2014-09-02	2014-09-03	2014	Female	1965-01-01	50	Single/Separated/Divorced/Widowed	2004-07-02			717				23.3726	Yes	No	Active		200+	0	<30$ per month
15	2014-09-02	2014-09-25	2014	Female	1965-01-01	50	Single/Separated/Divorced/Widowed	2004-07-02			717	1	1	1	23.3726	Yes	No	Active		200+	0	<30$ per month
15	2014-09-02	2014-11-25	2014	Female	1965-01-01	50	Single/Separated/Divorced/Widowed	2004-07-02			717				23.3726	Yes	No	Active		200+	0	<30$ per month
15	2014-09-02	2015-03-03	2015	Female	1965-01-01	50	Single/Separated/Divorced/Widowed	2004-07-02			717				23.3726	Yes	No	Active		200+	0	<30$ per month
15	2014-09-02	2015-06-02	2015	Female	1965-01-01	50	Single/Separated/Divorced/Widowed	2004-07-02			717				23.3726	Yes	No	Active		200+	0	<30$ per month
15	2014-09-02	2015-08-25	2015	Female	1965-01-01	50	Single/Separated/Divorced/Widowed	2004-07-02			717				23.3726	Yes	No	Active		200+	0	<30$ per month
15	2014-09-02	2015-09-22	2015	Female	1965-01-01	50	Single/Separated/Divorced/Widowed	2004-07-02			717	1	1	1	23.3726	Yes	No	Active		200+	0	<30$ per month
15	2014-09-02	2015-10-06	2015	Female	1965-01-01	50	Single/Separated/Divorced/Widowed	2004-07-02			717				23.3726	Yes	No	Active		200+	0	<30$ per month
15	2014-09-02	2015-11-16	2015	Female	1965-01-01	50	Single/Separated/Divorced/Widowed	2004-07-02			717				23.3726	Yes	No	Active		200+	0	<30$ per month
15	2014-09-02	2016-02-08	2016	Female	1965-01-01	50	Single/Separated/Divorced/Widowed	2004-07-02			717				23.3726	Yes	No	Active		200+	0	<30$ per month
15	2014-09-02	2016-08-15	2016	Female	1965-01-01	50	Single/Separated/Divorced/Widowed	2004-07-02			717				23.3726	Yes	No	Active		200+	0	<30$ per month
15	2014-09-02	2016-09-23	2016	Female	1965-01-01	50	Single/Separated/Divorced/Widowed	2004-07-02			717	1	1	1	23.3726	Yes	No	Active		200+	0	<30$ per month
15	2014-09-02	2016-12-12	2016	Female	1965-01-01	50	Single/Separated/Divorced/Widowed	2004-07-02			717				23.3726	Yes	No	Active		200+	0	<30$ per month
15	2014-09-02	2017-05-12	2017	Female	1965-01-01	50	Single/Separated/Divorced/Widowed	2004-07-02			717				23.3726	Yes	No	Active		200+	0	<30$ per month
15	2014-09-02	2017-09-25	2017	Female	1965-01-01	50	Single/Separated/Divorced/Widowed	2004-07-02			717	1	1	1	23.3726	Yes	No	Active		200+	0	<30$ per month
15	2014-09-02	2017-12-18	2017	Female	1965-01-01	50	Single/Separated/Divorced/Widowed	2004-07-02			717				23.3726	Yes	No	Active		200+	0	<30$ per month
15	2014-09-02	2018-03-13	2018	Female	1965-01-01	50	Single/Separated/Divorced/Widowed	2004-07-02			717				23.3726	Yes	No	Active		200+	0	<30$ per month
15	2014-09-02	2018-09-20	2018	Female	1965-01-01	50	Single/Separated/Divorced/Widowed	2004-07-02			717	1	1	1	23.3726	Yes	No	Active		200+	0	<30$ per month
15	2014-09-02	2018-12-13	2018	Female	1965-01-01	50	Single/Separated/Divorced/Widowed	2004-07-02			717				23.3726	Yes	No	Active		200+	0	<30$ per month
15	2014-09-02	2019-03-07	2019	Female	1965-01-01	50	Single/Separated/Divorced/Widowed	2004-07-02			717				23.3726	Yes	No	Active		200+	0	<30$ per month
15	2014-09-02	2019-06-27	2019	Female	1965-01-01	50	Single/Separated/Divorced/Widowed	2004-07-02			717				23.3726	Yes	No	Active		200+	0	<30$ per month
15	2014-09-02	2019-09-17	2019	Female	1965-01-01	50	Single/Separated/Divorced/Widowed	2004-07-02			717	1	0	1	23.3726	Yes	No	Active		200+	0	<30$ per month
15	2014-09-02	2020-02-27	2020	Female	1965-01-01	50	Single/Separated/Divorced/Widowed	2004-07-02			717				23.3726	Yes	No	Active		200+	0	<30$ per month
15	2014-09-02	2020-06-29	2020	Female	1965-01-01	50	Single/Separated/Divorced/Widowed	2004-07-02			717				23.3726	Yes	No	Active		200+	0	<30$ per month
15	2014-09-02	2020-09-17	2020	Female	1965-01-01	50	Single/Separated/Divorced/Widowed	2004-07-02			717				23.3726	Yes	No	Active		200+	0	<30$ per month
15	2014-09-02	2021-03-11	2021	Female	1965-01-01	50	Single/Separated/Divorced/Widowed	2004-07-02			717				23.3726	Yes	No	Active		200+	0	<30$ per month
15	2014-09-02	2021-05-27	2021	Female	1965-01-01	50	Single/Separated/Divorced/Widowed	2004-07-02			717				23.3726	Yes	No	Active		200+	0	<30$ per month
15	2014-09-02	2021-08-19	2021	Female	1965-01-01	50	Single/Separated/Divorced/Widowed	2004-07-02			717				23.3726	Yes	No	Active		200+	0	<30$ per month
15	2014-09-02	2021-09-17	2021	Female	1965-01-01	50	Single/Separated/Divorced/Widowed	2004-07-02			717	1		1	23.3726	Yes	No	Active		200+	0	<30$ per month
15	2014-09-02	2021-11-11	2021	Female	1965-01-01	50	Single/Separated/Divorced/Widowed	2004-07-02			717				23.3726	Yes	No	Active		200+	0	<30$ per month
16	2014-08-11	2014-11-11	2014	Male	1972-08-01	42	Single/Separated/Divorced/Widowed	2004-08-06				1	1	1		Yes	No	Active				>=30$ per month
16	2014-08-11	2015-02-10	2015	Male	1972-08-01	42	Single/Separated/Divorced/Widowed	2004-08-06								Yes	No	Active				>=30$ per month
16	2014-08-11	2015-05-19	2015	Male	1972-08-01	42	Single/Separated/Divorced/Widowed	2004-08-06								Yes	No	Active				>=30$ per month
16	2014-08-11	2015-08-11	2015	Male	1972-08-01	42	Single/Separated/Divorced/Widowed	2004-08-06								Yes	No	Active				>=30$ per month
16	2014-08-11	2015-10-06	2015	Male	1972-08-01	42	Single/Separated/Divorced/Widowed	2004-08-06								Yes	No	Active				>=30$ per month
16	2014-08-11	2015-11-10	2015	Male	1972-08-01	42	Single/Separated/Divorced/Widowed	2004-08-06				1	1	1		Yes	No	Active				>=30$ per month
16	2014-08-11	2016-03-21	2016	Male	1972-08-01	42	Single/Separated/Divorced/Widowed	2004-08-06								Yes	No	Active				>=30$ per month
16	2014-08-11	2016-09-05	2016	Male	1972-08-01	42	Single/Separated/Divorced/Widowed	2004-08-06								Yes	No	Active				>=30$ per month
16	2014-08-11	2016-11-08	2016	Male	1972-08-01	42	Single/Separated/Divorced/Widowed	2004-08-06				1	1	0		Yes	No	Active				>=30$ per month
16	2014-08-11	2017-04-25	2017	Male	1972-08-01	42	Single/Separated/Divorced/Widowed	2004-08-06								Yes	No	Active				>=30$ per month
16	2014-08-11	2017-11-07	2017	Male	1972-08-01	42	Single/Separated/Divorced/Widowed	2004-08-06				1	1	1		Yes	No	Active				>=30$ per month
16	2014-08-11	2018-02-13	2018	Male	1972-08-01	42	Single/Separated/Divorced/Widowed	2004-08-06								Yes	No	Active				>=30$ per month
16	2014-08-11	2018-06-05	2018	Male	1972-08-01	42	Single/Separated/Divorced/Widowed	2004-08-06								Yes	No	Active				>=30$ per month
16	2014-08-11	2018-06-19	2018	Male	1972-08-01	42	Single/Separated/Divorced/Widowed	2004-08-06								Yes	No	Active				>=30$ per month
16	2014-08-11	2018-07-12	2018	Male	1972-08-01	42	Single/Separated/Divorced/Widowed	2004-08-06								Yes	No	Active				>=30$ per month
16	2014-08-11	2018-09-20	2018	Male	1972-08-01	42	Single/Separated/Divorced/Widowed	2004-08-06								Yes	No	Active				>=30$ per month
16	2014-08-11	2018-11-06	2018	Male	1972-08-01	42	Single/Separated/Divorced/Widowed	2004-08-06				1	1	1		Yes	No	Active				>=30$ per month
16	2014-08-11	2019-04-23	2019	Male	1972-08-01	42	Single/Separated/Divorced/Widowed	2004-08-06								Yes	No	Active				>=30$ per month
16	2014-08-11	2019-08-13	2019	Male	1972-08-01	42	Single/Separated/Divorced/Widowed	2004-08-06								Yes	No	Active				>=30$ per month
16	2014-08-11	2019-08-29	2019	Male	1972-08-01	42	Single/Separated/Divorced/Widowed	2004-08-06								Yes	No	Active				>=30$ per month
16	2014-08-11	2019-09-13	2019	Male	1972-08-01	42	Single/Separated/Divorced/Widowed	2004-08-06								Yes	No	Active				>=30$ per month
16	2014-08-11	2019-11-08	2019	Male	1972-08-01	42	Single/Separated/Divorced/Widowed	2004-08-06				1	1	1		Yes	No	Active				>=30$ per month
16	2014-08-11	2020-01-14	2020	Male	1972-08-01	42	Single/Separated/Divorced/Widowed	2004-08-06								Yes	No	Active				>=30$ per month
16	2014-08-11	2020-05-26	2020	Male	1972-08-01	42	Single/Separated/Divorced/Widowed	2004-08-06								Yes	No	Active				>=30$ per month
16	2014-08-11	2020-08-18	2020	Male	1972-08-01	42	Single/Separated/Divorced/Widowed	2004-08-06								Yes	No	Active				>=30$ per month
16	2014-08-11	2020-11-03	2020	Male	1972-08-01	42	Single/Separated/Divorced/Widowed	2004-08-06				1	1	1		Yes	No	Active				>=30$ per month
16	2014-08-11	2021-01-12	2021	Male	1972-08-01	42	Single/Separated/Divorced/Widowed	2004-08-06								Yes	No	Active				>=30$ per month
16	2014-08-11	2021-04-06	2021	Male	1972-08-01	42	Single/Separated/Divorced/Widowed	2004-08-06								Yes	No	Active				>=30$ per month
16	2014-08-11	2021-07-27	2021	Male	1972-08-01	42	Single/Separated/Divorced/Widowed	2004-08-06								Yes	No	Active				>=30$ per month
16	2014-08-11	2021-11-02	2021	Male	1972-08-01	42	Single/Separated/Divorced/Widowed	2004-08-06				1		1		Yes	No	Active				>=30$ per month
17	2014-07-04	2014-07-05	2014	Female	1973-12-29	41	Single/Separated/Divorced/Widowed	2004-07-14			523				21.6206	Yes	No	Active		200+	0	>=30$ per month
17	2014-07-04	2014-10-20	2014	Female	1973-12-29	41	Single/Separated/Divorced/Widowed	2004-07-14			523	1	1	1	21.6206	Yes	No	Active		200+	0	>=30$ per month
17	2014-07-04	2015-01-15	2015	Female	1973-12-29	41	Single/Separated/Divorced/Widowed	2004-07-14			523				21.6206	Yes	No	Active		200+	0	>=30$ per month
17	2014-07-04	2015-04-16	2015	Female	1973-12-29	41	Single/Separated/Divorced/Widowed	2004-07-14			523				21.6206	Yes	No	Active		200+	0	>=30$ per month
17	2014-07-04	2015-07-16	2015	Female	1973-12-29	41	Single/Separated/Divorced/Widowed	2004-07-14			523				21.6206	Yes	No	Active		200+	0	>=30$ per month
17	2014-07-04	2015-10-15	2015	Female	1973-12-29	41	Single/Separated/Divorced/Widowed	2004-07-14			523	1	1	1	21.6206	Yes	No	Active		200+	0	>=30$ per month
17	2014-07-04	2016-03-15	2016	Female	1973-12-29	41	Single/Separated/Divorced/Widowed	2004-07-14			523				21.6206	Yes	No	Active		200+	0	>=30$ per month
17	2014-07-04	2016-10-13	2016	Female	1973-12-29	41	Single/Separated/Divorced/Widowed	2004-07-14			523	1	1	1	21.6206	Yes	No	Active		200+	0	>=30$ per month
17	2014-07-04	2017-02-21	2017	Female	1973-12-29	41	Single/Separated/Divorced/Widowed	2004-07-14			523				21.6206	Yes	No	Active		200+	0	>=30$ per month
17	2014-07-04	2017-03-30	2017	Female	1973-12-29	41	Single/Separated/Divorced/Widowed	2004-07-14			523				21.6206	Yes	No	Active		200+	0	>=30$ per month
17	2014-07-04	2017-09-14	2017	Female	1973-12-29	41	Single/Separated/Divorced/Widowed	2004-07-14			523				21.6206	Yes	No	Active		200+	0	>=30$ per month
17	2014-07-04	2017-10-12	2017	Female	1973-12-29	41	Single/Separated/Divorced/Widowed	2004-07-14			523	1	1	1	21.6206	Yes	No	Active		200+	0	>=30$ per month
17	2014-07-04	2018-03-29	2018	Female	1973-12-29	41	Single/Separated/Divorced/Widowed	2004-07-14			523				21.6206	Yes	No	Active		200+	0	>=30$ per month
17	2014-07-04	2018-04-26	2018	Female	1973-12-29	41	Single/Separated/Divorced/Widowed	2004-07-14			523				21.6206	Yes	No	Active		200+	0	>=30$ per month
17	2014-07-04	2018-06-05	2018	Female	1973-12-29	41	Single/Separated/Divorced/Widowed	2004-07-14			523				21.6206	Yes	No	Active		200+	0	>=30$ per month
17	2014-07-04	2018-09-06	2018	Female	1973-12-29	41	Single/Separated/Divorced/Widowed	2004-07-14			523				21.6206	Yes	No	Active		200+	0	>=30$ per month
17	2014-07-04	2018-10-11	2018	Female	1973-12-29	41	Single/Separated/Divorced/Widowed	2004-07-14			523	1	0	1	21.6206	Yes	No	Active		200+	0	>=30$ per month
17	2014-07-04	2019-01-31	2019	Female	1973-12-29	41	Single/Separated/Divorced/Widowed	2004-07-14			523				21.6206	Yes	No	Active		200+	0	>=30$ per month
17	2014-07-04	2019-07-25	2019	Female	1973-12-29	41	Single/Separated/Divorced/Widowed	2004-07-14			523				21.6206	Yes	No	Active		200+	0	>=30$ per month
17	2014-07-04	2019-10-10	2019	Female	1973-12-29	41	Single/Separated/Divorced/Widowed	2004-07-14			523				21.6206	Yes	No	Active		200+	0	>=30$ per month
17	2014-07-04	2020-01-30	2020	Female	1973-12-29	41	Single/Separated/Divorced/Widowed	2004-07-14			523				21.6206	Yes	No	Active		200+	0	>=30$ per month
17	2014-07-04	2020-05-12	2020	Female	1973-12-29	41	Single/Separated/Divorced/Widowed	2004-07-14			523				21.6206	Yes	No	Active		200+	0	>=30$ per month
17	2014-07-04	2020-10-08	2020	Female	1973-12-29	41	Single/Separated/Divorced/Widowed	2004-07-14			523				21.6206	Yes	No	Active		200+	0	>=30$ per month
17	2014-07-04	2021-05-03	2021	Female	1973-12-29	41	Single/Separated/Divorced/Widowed	2004-07-14			523				21.6206	Yes	No	Active		200+	0	>=30$ per month
17	2014-07-04	2021-10-07	2021	Female	1973-12-29	41	Single/Separated/Divorced/Widowed	2004-07-14			523				21.6206	Yes	No	Active		200+	0	>=30$ per month
17	2014-07-04	2021-11-15	2021	Female	1973-12-29	41	Single/Separated/Divorced/Widowed	2004-07-14			523	1		1	21.6206	Yes	No	Active		200+	0	>=30$ per month
18	2014-06-16	2014-06-17	2014	Female	1969-11-18	45	Single/Separated/Divorced/Widowed	2004-07-14							18.2899	Yes	No	Active			1	>=30$ per month
18	2014-06-16	2014-07-04	2014	Female	1969-11-18	45	Single/Separated/Divorced/Widowed	2004-07-14							18.2899	Yes	No	Active			1	>=30$ per month
18	2014-06-16	2014-09-19	2014	Female	1969-11-18	45	Single/Separated/Divorced/Widowed	2004-07-14							18.2899	Yes	No	Active			1	>=30$ per month
18	2014-06-16	2014-09-29	2014	Female	1969-11-18	45	Single/Separated/Divorced/Widowed	2004-07-14				1	1	1	18.2899	Yes	No	Active			1	>=30$ per month
18	2014-06-16	2014-11-14	2014	Female	1969-11-18	45	Single/Separated/Divorced/Widowed	2004-07-14							18.2899	Yes	No	Active			1	>=30$ per month
18	2014-06-16	2014-11-28	2014	Female	1969-11-18	45	Single/Separated/Divorced/Widowed	2004-07-14							18.2899	Yes	No	Active			1	>=30$ per month
18	2014-06-16	2015-01-09	2015	Female	1969-11-18	45	Single/Separated/Divorced/Widowed	2004-07-14							18.2899	Yes	No	Active			1	>=30$ per month
18	2014-06-16	2015-01-23	2015	Female	1969-11-18	45	Single/Separated/Divorced/Widowed	2004-07-14							18.2899	Yes	No	Active			1	>=30$ per month
18	2014-06-16	2015-03-20	2015	Female	1969-11-18	45	Single/Separated/Divorced/Widowed	2004-07-14							18.2899	Yes	No	Active			1	>=30$ per month
18	2014-06-16	2015-05-22	2015	Female	1969-11-18	45	Single/Separated/Divorced/Widowed	2004-07-14							18.2899	Yes	No	Active			1	>=30$ per month
18	2014-06-16	2015-07-17	2015	Female	1969-11-18	45	Single/Separated/Divorced/Widowed	2004-07-14							18.2899	Yes	No	Active			1	>=30$ per month
18	2014-06-16	2015-09-28	2015	Female	1969-11-18	45	Single/Separated/Divorced/Widowed	2004-07-14				1	1	1	18.2899	Yes	No	Active			1	>=30$ per month
18	2014-06-16	2015-11-30	2015	Female	1969-11-18	45	Single/Separated/Divorced/Widowed	2004-07-14							18.2899	Yes	No	Active			1	>=30$ per month
18	2014-06-16	2016-02-22	2016	Female	1969-11-18	45	Single/Separated/Divorced/Widowed	2004-07-14							18.2899	Yes	No	Active			1	>=30$ per month
18	2014-06-16	2016-03-21	2016	Female	1969-11-18	45	Single/Separated/Divorced/Widowed	2004-07-14							18.2899	Yes	No	Active			1	>=30$ per month
18	2014-06-16	2016-05-16	2016	Female	1969-11-18	45	Single/Separated/Divorced/Widowed	2004-07-14							18.2899	Yes	No	Active			1	>=30$ per month
18	2014-06-16	2016-07-25	2016	Female	1969-11-18	45	Single/Separated/Divorced/Widowed	2004-07-14							18.2899	Yes	No	Active			1	>=30$ per month
18	2014-06-16	2016-09-26	2016	Female	1969-11-18	45	Single/Separated/Divorced/Widowed	2004-07-14				1	1	0	18.2899	Yes	No	Active			1	>=30$ per month
18	2014-06-16	2016-12-19	2016	Female	1969-11-18	45	Single/Separated/Divorced/Widowed	2004-07-14							18.2899	Yes	No	Active			1	>=30$ per month
18	2014-06-16	2017-01-16	2017	Female	1969-11-18	45	Single/Separated/Divorced/Widowed	2004-07-14							18.2899	Yes	No	Active			1	>=30$ per month
18	2014-06-16	2017-02-13	2017	Female	1969-11-18	45	Single/Separated/Divorced/Widowed	2004-07-14							18.2899	Yes	No	Active			1	>=30$ per month
18	2014-06-16	2017-03-13	2017	Female	1969-11-18	45	Single/Separated/Divorced/Widowed	2004-07-14							18.2899	Yes	No	Active			1	>=30$ per month
18	2014-06-16	2017-05-08	2017	Female	1969-11-18	45	Single/Separated/Divorced/Widowed	2004-07-14							18.2899	Yes	No	Active			1	>=30$ per month
18	2014-06-16	2017-08-07	2017	Female	1969-11-18	45	Single/Separated/Divorced/Widowed	2004-07-14							18.2899	Yes	No	Active			1	>=30$ per month
18	2014-06-16	2017-09-25	2017	Female	1969-11-18	45	Single/Separated/Divorced/Widowed	2004-07-14				1	1	1	18.2899	Yes	No	Active			1	>=30$ per month
18	2014-06-16	2018-01-08	2018	Female	1969-11-18	45	Single/Separated/Divorced/Widowed	2004-07-14							18.2899	Yes	No	Active			1	>=30$ per month
18	2014-06-16	2018-03-26	2018	Female	1969-11-18	45	Single/Separated/Divorced/Widowed	2004-07-14							18.2899	Yes	No	Active			1	>=30$ per month
18	2014-06-16	2018-07-02	2018	Female	1969-11-18	45	Single/Separated/Divorced/Widowed	2004-07-14							18.2899	Yes	No	Active			1	>=30$ per month
18	2014-06-16	2018-09-24	2018	Female	1969-11-18	45	Single/Separated/Divorced/Widowed	2004-07-14				1	1	1	18.2899	Yes	No	Active			1	>=30$ per month
18	2014-06-16	2018-12-17	2018	Female	1969-11-18	45	Single/Separated/Divorced/Widowed	2004-07-14							18.2899	Yes	No	Active			1	>=30$ per month
18	2014-06-16	2019-03-25	2019	Female	1969-11-18	45	Single/Separated/Divorced/Widowed	2004-07-14							18.2899	Yes	No	Active			1	>=30$ per month
18	2014-06-16	2019-07-15	2019	Female	1969-11-18	45	Single/Separated/Divorced/Widowed	2004-07-14							18.2899	Yes	No	Active			1	>=30$ per month
18	2014-06-16	2019-09-23	2019	Female	1969-11-18	45	Single/Separated/Divorced/Widowed	2004-07-14				1	0	1	18.2899	Yes	No	Active			1	>=30$ per month
18	2014-06-16	2020-01-13	2020	Female	1969-11-18	45	Single/Separated/Divorced/Widowed	2004-07-14							18.2899	Yes	No	Active			1	>=30$ per month
18	2014-06-16	2020-04-27	2020	Female	1969-11-18	45	Single/Separated/Divorced/Widowed	2004-07-14							18.2899	Yes	No	Active			1	>=30$ per month
18	2014-06-16	2020-08-17	2020	Female	1969-11-18	45	Single/Separated/Divorced/Widowed	2004-07-14							18.2899	Yes	No	Active			1	>=30$ per month
18	2014-06-16	2020-11-30	2020	Female	1969-11-18	45	Single/Separated/Divorced/Widowed	2004-07-14				1	1	1	18.2899	Yes	No	Active			1	>=30$ per month
18	2014-06-16	2021-02-22	2021	Female	1969-11-18	45	Single/Separated/Divorced/Widowed	2004-07-14							18.2899	Yes	No	Active			1	>=30$ per month
18	2014-06-16	2021-05-17	2021	Female	1969-11-18	45	Single/Separated/Divorced/Widowed	2004-07-14							18.2899	Yes	No	Active			1	>=30$ per month
18	2014-06-16	2021-09-06	2021	Female	1969-11-18	45	Single/Separated/Divorced/Widowed	2004-07-14				1		1	18.2899	Yes	No	Active			1	>=30$ per month
18	2014-06-16	2021-11-29	2021	Female	1969-11-18	45	Single/Separated/Divorced/Widowed	2004-07-14							18.2899	Yes	No	Active			1	>=30$ per month
19	2014-08-28	2014-08-29	2014	Female	1972-01-01	43	Single/Separated/Divorced/Widowed	2004-07-19							31.5115	Yes	Yes	Active			0	<30$ per month
19	2014-08-28	2014-10-17	2014	Female	1972-01-01	43	Single/Separated/Divorced/Widowed	2004-07-19				0	1		31.5115	Yes	Yes	Active			0	<30$ per month
19	2014-08-28	2015-01-16	2015	Female	1972-01-01	43	Single/Separated/Divorced/Widowed	2004-07-19							31.5115	Yes	Yes	Active			0	<30$ per month
19	2014-08-28	2015-04-10	2015	Female	1972-01-01	43	Single/Separated/Divorced/Widowed	2004-07-19							31.5115	Yes	Yes	Active			0	<30$ per month
19	2014-08-28	2015-07-03	2015	Female	1972-01-01	43	Single/Separated/Divorced/Widowed	2004-07-19							31.5115	Yes	Yes	Active			0	<30$ per month
19	2014-08-28	2015-10-16	2015	Female	1972-01-01	43	Single/Separated/Divorced/Widowed	2004-07-19				0	1	1	31.5115	Yes	Yes	Active			0	<30$ per month
19	2014-08-28	2016-03-31	2016	Female	1972-01-01	43	Single/Separated/Divorced/Widowed	2004-07-19							31.5115	Yes	Yes	Active			0	<30$ per month
19	2014-08-28	2016-04-01	2016	Female	1972-01-01	43	Single/Separated/Divorced/Widowed	2004-07-19							31.5115	Yes	Yes	Active			0	<30$ per month
19	2014-08-28	2016-10-14	2016	Female	1972-01-01	43	Single/Separated/Divorced/Widowed	2004-07-19				1	1	1	31.5115	Yes	Yes	Active			0	<30$ per month
19	2014-08-28	2017-01-13	2017	Female	1972-01-01	43	Single/Separated/Divorced/Widowed	2004-07-19							31.5115	Yes	Yes	Active			0	<30$ per month
19	2014-08-28	2017-03-31	2017	Female	1972-01-01	43	Single/Separated/Divorced/Widowed	2004-07-19							31.5115	Yes	Yes	Active			0	<30$ per month
19	2014-08-28	2017-10-13	2017	Female	1972-01-01	43	Single/Separated/Divorced/Widowed	2004-07-19				1	1	1	31.5115	Yes	Yes	Active			0	<30$ per month
19	2014-08-28	2018-01-16	2018	Female	1972-01-01	43	Single/Separated/Divorced/Widowed	2004-07-19							31.5115	Yes	Yes	Active			0	<30$ per month
19	2014-08-28	2018-03-23	2018	Female	1972-01-01	43	Single/Separated/Divorced/Widowed	2004-07-19							31.5115	Yes	Yes	Active			0	<30$ per month
19	2014-08-28	2018-04-20	2018	Female	1972-01-01	43	Single/Separated/Divorced/Widowed	2004-07-19							31.5115	Yes	Yes	Active			0	<30$ per month
19	2014-08-28	2018-05-04	2018	Female	1972-01-01	43	Single/Separated/Divorced/Widowed	2004-07-19							31.5115	Yes	Yes	Active			0	<30$ per month
19	2014-08-28	2018-06-05	2018	Female	1972-01-01	43	Single/Separated/Divorced/Widowed	2004-07-19							31.5115	Yes	Yes	Active			0	<30$ per month
19	2014-08-28	2018-07-05	2018	Female	1972-01-01	43	Single/Separated/Divorced/Widowed	2004-07-19							31.5115	Yes	Yes	Active			0	<30$ per month
19	2014-08-28	2018-08-02	2018	Female	1972-01-01	43	Single/Separated/Divorced/Widowed	2004-07-19							31.5115	Yes	Yes	Active			0	<30$ per month
19	2014-08-28	2018-10-12	2018	Female	1972-01-01	43	Single/Separated/Divorced/Widowed	2004-07-19				1	0	1	31.5115	Yes	Yes	Active			0	<30$ per month
19	2014-08-28	2019-02-01	2019	Female	1972-01-01	43	Single/Separated/Divorced/Widowed	2004-07-19							31.5115	Yes	Yes	Active			0	<30$ per month
19	2014-08-28	2019-05-03	2019	Female	1972-01-01	43	Single/Separated/Divorced/Widowed	2004-07-19							31.5115	Yes	Yes	Active			0	<30$ per month
19	2014-08-28	2019-08-09	2019	Female	1972-01-01	43	Single/Separated/Divorced/Widowed	2004-07-19							31.5115	Yes	Yes	Active			0	<30$ per month
19	2014-08-28	2019-11-08	2019	Female	1972-01-01	43	Single/Separated/Divorced/Widowed	2004-07-19				1	1	1	31.5115	Yes	Yes	Active			0	<30$ per month
19	2014-08-28	2020-05-08	2020	Female	1972-01-01	43	Single/Separated/Divorced/Widowed	2004-07-19							31.5115	Yes	Yes	Active			0	<30$ per month
19	2014-08-28	2020-08-28	2020	Female	1972-01-01	43	Single/Separated/Divorced/Widowed	2004-07-19							31.5115	Yes	Yes	Active			0	<30$ per month
19	2014-08-28	2020-10-23	2020	Female	1972-01-01	43	Single/Separated/Divorced/Widowed	2004-07-19				1		1	31.5115	Yes	Yes	Active			0	<30$ per month
19	2014-08-28	2021-01-11	2021	Female	1972-01-01	43	Single/Separated/Divorced/Widowed	2004-07-19							31.5115	Yes	Yes	Active			0	<30$ per month
19	2014-08-28	2021-05-04	2021	Female	1972-01-01	43	Single/Separated/Divorced/Widowed	2004-07-19							31.5115	Yes	Yes	Active			0	<30$ per month
19	2014-08-28	2021-10-08	2021	Female	1972-01-01	43	Single/Separated/Divorced/Widowed	2004-07-19							31.5115	Yes	Yes	Active			0	<30$ per month
20	2015-05-26	2015-07-21	2015	Female	1969-06-01	46	Single/Separated/Divorced/Widowed	2006-02-21	2015-05-26	20	885					No	No	Active	<50	200+
20	2015-05-26	2015-09-15	2015	Female	1969-06-01	46	Single/Separated/Divorced/Widowed	2006-02-21	2015-05-26	20	885					No	No	Active	<50	200+
20	2015-05-26	2015-11-12	2015	Female	1969-06-01	46	Single/Separated/Divorced/Widowed	2006-02-21	2015-05-26	20	885					No	No	Active	<50	200+
20	2015-05-26	2016-02-02	2016	Female	1969-06-01	46	Single/Separated/Divorced/Widowed	2006-02-21	2015-05-26	20	885					No	No	Active	<50	200+
20	2015-05-26	2016-04-12	2016	Female	1969-06-01	46	Single/Separated/Divorced/Widowed	2006-02-21	2015-05-26	20	885					No	No	Active	<50	200+
20	2015-05-26	2016-05-27	2016	Female	1969-06-01	46	Single/Separated/Divorced/Widowed	2006-02-21	2015-05-26	20	885	1	1	1		No	No	Active	<50	200+
20	2015-05-26	2016-07-05	2016	Female	1969-06-01	46	Single/Separated/Divorced/Widowed	2006-02-21	2015-05-26	20	885					No	No	Active	<50	200+
20	2015-05-26	2016-08-30	2016	Female	1969-06-01	46	Single/Separated/Divorced/Widowed	2006-02-21	2015-05-26	20	885					No	No	Active	<50	200+
20	2015-05-26	2016-09-26	2016	Female	1969-06-01	46	Single/Separated/Divorced/Widowed	2006-02-21	2015-05-26	20	885					No	No	Active	<50	200+
20	2015-05-26	2016-11-22	2016	Female	1969-06-01	46	Single/Separated/Divorced/Widowed	2006-02-21	2015-05-26	20	885					No	No	Active	<50	200+
20	2015-05-26	2017-02-21	2017	Female	1969-06-01	46	Single/Separated/Divorced/Widowed	2006-02-21	2015-05-26	20	885					No	No	Active	<50	200+
20	2015-05-26	2017-03-06	2017	Female	1969-06-01	46	Single/Separated/Divorced/Widowed	2006-02-21	2015-05-26	20	885					No	No	Active	<50	200+
20	2015-05-26	2017-05-23	2017	Female	1969-06-01	46	Single/Separated/Divorced/Widowed	2006-02-21	2015-05-26	20	885	1	1	0		No	No	Active	<50	200+
20	2015-05-26	2017-08-15	2017	Female	1969-06-01	46	Single/Separated/Divorced/Widowed	2006-02-21	2015-05-26	20	885					No	No	Active	<50	200+
20	2015-05-26	2017-08-28	2017	Female	1969-06-01	46	Single/Separated/Divorced/Widowed	2006-02-21	2015-05-26	20	885					No	No	Active	<50	200+
20	2015-05-26	2017-11-14	2017	Female	1969-06-01	46	Single/Separated/Divorced/Widowed	2006-02-21	2015-05-26	20	885					No	No	Active	<50	200+
20	2015-05-26	2018-02-06	2018	Female	1969-06-01	46	Single/Separated/Divorced/Widowed	2006-02-21	2015-05-26	20	885					No	No	Active	<50	200+
20	2015-05-26	2018-05-22	2018	Female	1969-06-01	46	Single/Separated/Divorced/Widowed	2006-02-21	2015-05-26	20	885	1	1	1		No	No	Active	<50	200+
20	2015-05-26	2018-07-24	2018	Female	1969-06-01	46	Single/Separated/Divorced/Widowed	2006-02-21	2015-05-26	20	885					No	No	Active	<50	200+
20	2015-05-26	2018-10-16	2018	Female	1969-06-01	46	Single/Separated/Divorced/Widowed	2006-02-21	2015-05-26	20	885					No	No	Active	<50	200+
20	2015-05-26	2019-01-08	2019	Female	1969-06-01	46	Single/Separated/Divorced/Widowed	2006-02-21	2015-05-26	20	885					No	No	Active	<50	200+
20	2015-05-26	2019-02-12	2019	Female	1969-06-01	46	Single/Separated/Divorced/Widowed	2006-02-21	2015-05-26	20	885					No	No	Active	<50	200+
20	2015-05-26	2019-05-21	2019	Female	1969-06-01	46	Single/Separated/Divorced/Widowed	2006-02-21	2015-05-26	20	885	1	0	1		No	No	Active	<50	200+
20	2015-05-26	2019-06-25	2019	Female	1969-06-01	46	Single/Separated/Divorced/Widowed	2006-02-21	2015-05-26	20	885					No	No	Active	<50	200+
20	2015-05-26	2019-09-17	2019	Female	1969-06-01	46	Single/Separated/Divorced/Widowed	2006-02-21	2015-05-26	20	885					No	No	Active	<50	200+
20	2015-05-26	2019-12-12	2019	Female	1969-06-01	46	Single/Separated/Divorced/Widowed	2006-02-21	2015-05-26	20	885					No	No	Active	<50	200+
20	2015-05-26	2020-01-14	2020	Female	1969-06-01	46	Single/Separated/Divorced/Widowed	2006-02-21	2015-05-26	20	885					No	No	Active	<50	200+
20	2015-05-26	2020-05-19	2020	Female	1969-06-01	46	Single/Separated/Divorced/Widowed	2006-02-21	2015-05-26	20	885					No	No	Active	<50	200+
20	2015-05-26	2020-08-11	2020	Female	1969-06-01	46	Single/Separated/Divorced/Widowed	2006-02-21	2015-05-26	20	885					No	No	Active	<50	200+
20	2015-05-26	2021-02-01	2021	Female	1969-06-01	46	Single/Separated/Divorced/Widowed	2006-02-21	2015-05-26	20	885					No	No	Active	<50	200+
20	2015-05-26	2021-05-18	2021	Female	1969-06-01	46	Single/Separated/Divorced/Widowed	2006-02-21	2015-05-26	20	885	1		1		No	No	Active	<50	200+
20	2015-05-26	2021-08-17	2021	Female	1969-06-01	46	Single/Separated/Divorced/Widowed	2006-02-21	2015-05-26	20	885					No	No	Active	<50	200+
20	2015-05-26	2021-11-02	2021	Female	1969-06-01	46	Single/Separated/Divorced/Widowed	2006-02-21	2015-05-26	20	885					No	No	Active	<50	200+
21	2014-05-27	2014-08-25	2014	Male	1964-04-01	50	Single/Separated/Divorced/Widowed	2004-12-22								Yes	No	Active				>=30$ per month
21	2014-05-27	2014-11-10	2014	Male	1964-04-01	50	Single/Separated/Divorced/Widowed	2004-12-22				1	1	1		Yes	No	Active				>=30$ per month
21	2014-05-27	2015-02-09	2015	Male	1964-04-01	50	Single/Separated/Divorced/Widowed	2004-12-22								Yes	No	Active				>=30$ per month
21	2014-05-27	2015-03-20	2015	Male	1964-04-01	50	Single/Separated/Divorced/Widowed	2004-12-22								Yes	No	Active				>=30$ per month
21	2014-05-27	2015-05-11	2015	Male	1964-04-01	50	Single/Separated/Divorced/Widowed	2004-12-22								Yes	No	Active				>=30$ per month
21	2014-05-27	2015-07-02	2015	Male	1964-04-01	50	Single/Separated/Divorced/Widowed	2004-12-22								Yes	No	Active				>=30$ per month
21	2014-05-27	2015-08-10	2015	Male	1964-04-01	50	Single/Separated/Divorced/Widowed	2004-12-22								Yes	No	Active				>=30$ per month
21	2014-05-27	2015-11-09	2015	Male	1964-04-01	50	Single/Separated/Divorced/Widowed	2004-12-22				1	1	1		Yes	No	Active				>=30$ per month
21	2014-05-27	2015-12-11	2015	Male	1964-04-01	50	Single/Separated/Divorced/Widowed	2004-12-22								Yes	No	Active				>=30$ per month
21	2014-05-27	2016-04-25	2016	Male	1964-04-01	50	Single/Separated/Divorced/Widowed	2004-12-22								Yes	No	Active				>=30$ per month
21	2014-05-27	2016-07-07	2016	Male	1964-04-01	50	Single/Separated/Divorced/Widowed	2004-12-22								Yes	No	Active				>=30$ per month
21	2014-05-27	2016-07-11	2016	Male	1964-04-01	50	Single/Separated/Divorced/Widowed	2004-12-22								Yes	No	Active				>=30$ per month
21	2014-05-27	2016-10-10	2016	Male	1964-04-01	50	Single/Separated/Divorced/Widowed	2004-12-22								Yes	No	Active				>=30$ per month
21	2014-05-27	2016-11-07	2016	Male	1964-04-01	50	Single/Separated/Divorced/Widowed	2004-12-22				1	1	1		Yes	No	Active				>=30$ per month
21	2014-05-27	2017-04-27	2017	Male	1964-04-01	50	Single/Separated/Divorced/Widowed	2004-12-22								Yes	No	Active				>=30$ per month
21	2014-05-27	2017-06-21	2017	Male	1964-04-01	50	Single/Separated/Divorced/Widowed	2004-12-22								Yes	No	Active				>=30$ per month
21	2014-05-27	2017-11-06	2017	Male	1964-04-01	50	Single/Separated/Divorced/Widowed	2004-12-22				1	1	1		Yes	No	Active				>=30$ per month
21	2014-05-27	2018-03-02	2018	Male	1964-04-01	50	Single/Separated/Divorced/Widowed	2004-12-22								Yes	No	Active				>=30$ per month
21	2014-05-27	2018-04-24	2018	Male	1964-04-01	50	Single/Separated/Divorced/Widowed	2004-12-22								Yes	No	Active				>=30$ per month
21	2014-05-27	2018-04-30	2018	Male	1964-04-01	50	Single/Separated/Divorced/Widowed	2004-12-22								Yes	No	Active				>=30$ per month
21	2014-05-27	2018-05-22	2018	Male	1964-04-01	50	Single/Separated/Divorced/Widowed	2004-12-22								Yes	No	Active				>=30$ per month
21	2014-05-27	2018-06-14	2018	Male	1964-04-01	50	Single/Separated/Divorced/Widowed	2004-12-22								Yes	No	Active				>=30$ per month
21	2014-05-27	2018-06-21	2018	Male	1964-04-01	50	Single/Separated/Divorced/Widowed	2004-12-22								Yes	No	Active				>=30$ per month
21	2014-05-27	2018-08-29	2018	Male	1964-04-01	50	Single/Separated/Divorced/Widowed	2004-12-22								Yes	No	Active				>=30$ per month
21	2014-05-27	2018-10-26	2018	Male	1964-04-01	50	Single/Separated/Divorced/Widowed	2004-12-22								Yes	No	Active				>=30$ per month
21	2014-05-27	2018-11-05	2018	Male	1964-04-01	50	Single/Separated/Divorced/Widowed	2004-12-22				1	0	1		Yes	No	Active				>=30$ per month
21	2014-05-27	2019-03-04	2019	Male	1964-04-01	50	Single/Separated/Divorced/Widowed	2004-12-22								Yes	No	Active				>=30$ per month
21	2014-05-27	2019-05-03	2019	Male	1964-04-01	50	Single/Separated/Divorced/Widowed	2004-12-22								Yes	No	Active				>=30$ per month
21	2014-05-27	2019-05-10	2019	Male	1964-04-01	50	Single/Separated/Divorced/Widowed	2004-12-22								Yes	No	Active				>=30$ per month
21	2014-05-27	2019-06-13	2019	Male	1964-04-01	50	Single/Separated/Divorced/Widowed	2004-12-22								Yes	No	Active				>=30$ per month
21	2014-05-27	2019-07-16	2019	Male	1964-04-01	50	Single/Separated/Divorced/Widowed	2004-12-22								Yes	No	Active				>=30$ per month
21	2014-05-27	2019-07-29	2019	Male	1964-04-01	50	Single/Separated/Divorced/Widowed	2004-12-22								Yes	No	Active				>=30$ per month
21	2014-05-27	2019-08-02	2019	Male	1964-04-01	50	Single/Separated/Divorced/Widowed	2004-12-22								Yes	No	Active				>=30$ per month
21	2014-05-27	2019-08-16	2019	Male	1964-04-01	50	Single/Separated/Divorced/Widowed	2004-12-22								Yes	No	Active				>=30$ per month
21	2014-05-27	2019-08-30	2019	Male	1964-04-01	50	Single/Separated/Divorced/Widowed	2004-12-22								Yes	No	Active				>=30$ per month
21	2014-05-27	2019-09-13	2019	Male	1964-04-01	50	Single/Separated/Divorced/Widowed	2004-12-22								Yes	No	Active				>=30$ per month
21	2014-05-27	2019-09-27	2019	Male	1964-04-01	50	Single/Separated/Divorced/Widowed	2004-12-22								Yes	No	Active				>=30$ per month
21	2014-05-27	2019-10-25	2019	Male	1964-04-01	50	Single/Separated/Divorced/Widowed	2004-12-22								Yes	No	Active				>=30$ per month
21	2014-05-27	2019-11-01	2019	Male	1964-04-01	50	Single/Separated/Divorced/Widowed	2004-12-22								Yes	No	Active				>=30$ per month
21	2014-05-27	2019-11-22	2019	Male	1964-04-01	50	Single/Separated/Divorced/Widowed	2004-12-22								Yes	No	Active				>=30$ per month
21	2014-05-27	2020-01-16	2020	Male	1964-04-01	50	Single/Separated/Divorced/Widowed	2004-12-22								Yes	No	Active				>=30$ per month
21	2014-05-27	2020-01-17	2020	Male	1964-04-01	50	Single/Separated/Divorced/Widowed	2004-12-22								Yes	No	Active				>=30$ per month
21	2014-05-27	2020-03-04	2020	Male	1964-04-01	50	Single/Separated/Divorced/Widowed	2004-12-22								Yes	No	Active				>=30$ per month
21	2014-05-27	2020-03-19	2020	Male	1964-04-01	50	Single/Separated/Divorced/Widowed	2004-12-22								Yes	No	Active				>=30$ per month
21	2014-05-27	2020-06-15	2020	Male	1964-04-01	50	Single/Separated/Divorced/Widowed	2004-12-22								Yes	No	Active				>=30$ per month
21	2014-05-27	2020-10-08	2020	Male	1964-04-01	50	Single/Separated/Divorced/Widowed	2004-12-22								Yes	No	Active				>=30$ per month
21	2014-05-27	2021-01-28	2021	Male	1964-04-01	50	Single/Separated/Divorced/Widowed	2004-12-22								Yes	No	Active				>=30$ per month
21	2014-05-27	2021-03-26	2021	Male	1964-04-01	50	Single/Separated/Divorced/Widowed	2004-12-22								Yes	No	Active				>=30$ per month
21	2014-05-27	2021-04-06	2021	Male	1964-04-01	50	Single/Separated/Divorced/Widowed	2004-12-22								Yes	No	Active				>=30$ per month
21	2014-05-27	2021-06-23	2021	Male	1964-04-01	50	Single/Separated/Divorced/Widowed	2004-12-22								Yes	No	Active				>=30$ per month
21	2014-05-27	2021-11-23	2021	Male	1964-04-01	50	Single/Separated/Divorced/Widowed	2004-12-22				1		1		Yes	No	Active				>=30$ per month
21	2014-05-27	2021-12-16	2021	Male	1964-04-01	50	Single/Separated/Divorced/Widowed	2004-12-22								Yes	No	Active				>=30$ per month
22	2014-08-11	2015-05-14	2015	Female	1967-09-20	47	Married/Cohabiting	2005-02-18	2014-05-15	20	707	1	1	1		Yes	No	Active	<50	200+		<30$ per month
22	2014-08-11	2015-08-06	2015	Female	1967-09-20	47	Married/Cohabiting	2005-02-18	2014-05-15	20	707					Yes	No	Active	<50	200+		<30$ per month
22	2014-08-11	2015-10-01	2015	Female	1967-09-20	47	Married/Cohabiting	2005-02-18	2014-05-15	20	707					Yes	No	Active	<50	200+		<30$ per month
22	2014-08-11	2015-11-19	2015	Female	1967-09-20	47	Married/Cohabiting	2005-02-18	2014-05-15	20	707					Yes	No	Active	<50	200+		<30$ per month
22	2014-08-11	2016-01-28	2016	Female	1967-09-20	47	Married/Cohabiting	2005-02-18	2014-05-15	20	707					Yes	No	Active	<50	200+		<30$ per month
22	2014-08-11	2016-03-10	2016	Female	1967-09-20	47	Married/Cohabiting	2005-02-18	2014-05-15	20	707					Yes	No	Active	<50	200+		<30$ per month
22	2014-08-11	2016-05-12	2016	Female	1967-09-20	47	Married/Cohabiting	2005-02-18	2014-05-15	20	707	1	1			Yes	No	Active	<50	200+		<30$ per month
22	2014-08-11	2016-08-04	2016	Female	1967-09-20	47	Married/Cohabiting	2005-02-18	2014-05-15	20	707					Yes	No	Active	<50	200+		<30$ per month
22	2014-08-11	2017-01-19	2017	Female	1967-09-20	47	Married/Cohabiting	2005-02-18	2014-05-15	20	707					Yes	No	Active	<50	200+		<30$ per month
22	2014-08-11	2017-04-06	2017	Female	1967-09-20	47	Married/Cohabiting	2005-02-18	2014-05-15	20	707					Yes	No	Active	<50	200+		<30$ per month
22	2014-08-11	2017-05-11	2017	Female	1967-09-20	47	Married/Cohabiting	2005-02-18	2014-05-15	20	707	1	1	0		Yes	No	Active	<50	200+		<30$ per month
22	2014-08-11	2017-08-10	2017	Female	1967-09-20	47	Married/Cohabiting	2005-02-18	2014-05-15	20	707					Yes	No	Active	<50	200+		<30$ per month
22	2014-08-11	2017-11-09	2017	Female	1967-09-20	47	Married/Cohabiting	2005-02-18	2014-05-15	20	707					Yes	No	Active	<50	200+		<30$ per month
22	2014-08-11	2018-02-08	2018	Female	1967-09-20	47	Married/Cohabiting	2005-02-18	2014-05-15	20	707					Yes	No	Active	<50	200+		<30$ per month
22	2014-08-11	2018-05-11	2018	Female	1967-09-20	47	Married/Cohabiting	2005-02-18	2014-05-15	20	707	1	1	0		Yes	No	Active	<50	200+		<30$ per month
22	2014-08-11	2018-08-03	2018	Female	1967-09-20	47	Married/Cohabiting	2005-02-18	2014-05-15	20	707					Yes	No	Active	<50	200+		<30$ per month
22	2014-08-11	2018-10-12	2018	Female	1967-09-20	47	Married/Cohabiting	2005-02-18	2014-05-15	20	707					Yes	No	Active	<50	200+		<30$ per month
22	2014-08-11	2018-11-27	2018	Female	1967-09-20	47	Married/Cohabiting	2005-02-18	2014-05-15	20	707					Yes	No	Active	<50	200+		<30$ per month
22	2014-08-11	2019-01-03	2019	Female	1967-09-20	47	Married/Cohabiting	2005-02-18	2014-05-15	20	707					Yes	No	Active	<50	200+		<30$ per month
22	2014-08-11	2019-02-28	2019	Female	1967-09-20	47	Married/Cohabiting	2005-02-18	2014-05-15	20	707					Yes	No	Active	<50	200+		<30$ per month
22	2014-08-11	2019-05-10	2019	Female	1967-09-20	47	Married/Cohabiting	2005-02-18	2014-05-15	20	707	1	0	1		Yes	No	Active	<50	200+		<30$ per month
22	2014-08-11	2019-06-20	2019	Female	1967-09-20	47	Married/Cohabiting	2005-02-18	2014-05-15	20	707					Yes	No	Active	<50	200+		<30$ per month
22	2014-08-11	2019-06-28	2019	Female	1967-09-20	47	Married/Cohabiting	2005-02-18	2014-05-15	20	707					Yes	No	Active	<50	200+		<30$ per month
22	2014-08-11	2019-07-18	2019	Female	1967-09-20	47	Married/Cohabiting	2005-02-18	2014-05-15	20	707					Yes	No	Active	<50	200+		<30$ per month
22	2014-08-11	2019-11-12	2019	Female	1967-09-20	47	Married/Cohabiting	2005-02-18	2014-05-15	20	707					Yes	No	Active	<50	200+		<30$ per month
22	2014-08-11	2020-01-16	2020	Female	1967-09-20	47	Married/Cohabiting	2005-02-18	2014-05-15	20	707					Yes	No	Active	<50	200+		<30$ per month
22	2014-08-11	2020-02-11	2020	Female	1967-09-20	47	Married/Cohabiting	2005-02-18	2014-05-15	20	707					Yes	No	Active	<50	200+		<30$ per month
22	2014-08-11	2020-05-12	2020	Female	1967-09-20	47	Married/Cohabiting	2005-02-18	2014-05-15	20	707					Yes	No	Active	<50	200+		<30$ per month
22	2014-08-11	2020-09-23	2020	Female	1967-09-20	47	Married/Cohabiting	2005-02-18	2014-05-15	20	707					Yes	No	Active	<50	200+		<30$ per month
22	2014-08-11	2021-03-09	2021	Female	1967-09-20	47	Married/Cohabiting	2005-02-18	2014-05-15	20	707					Yes	No	Active	<50	200+		<30$ per month
22	2014-08-11	2021-05-07	2021	Female	1967-09-20	47	Married/Cohabiting	2005-02-18	2014-05-15	20	707	1		1		Yes	No	Active	<50	200+		<30$ per month
22	2014-08-11	2021-07-19	2021	Female	1967-09-20	47	Married/Cohabiting	2005-02-18	2014-05-15	20	707					Yes	No	Active	<50	200+		<30$ per month
22	2014-08-11	2021-12-16	2021	Female	1967-09-20	47	Married/Cohabiting	2005-02-18	2014-05-15	20	707					Yes	No	Active	<50	200+		<30$ per month
23	2014-07-18	2014-07-19	2014	Female	1954-01-01	61	Single/Separated/Divorced/Widowed	2004-10-25			761				21.048	No	No	Active		200+	0	<30$ per month
23	2014-07-18	2014-10-10	2014	Female	1954-01-01	61	Single/Separated/Divorced/Widowed	2004-10-25			761				21.048	No	No	Active		200+	0	<30$ per month
23	2014-07-18	2015-01-23	2015	Female	1954-01-01	61	Single/Separated/Divorced/Widowed	2004-10-25			761	1	1	1	21.048	No	No	Active		200+	0	<30$ per month
23	2014-07-18	2015-04-24	2015	Female	1954-01-01	61	Single/Separated/Divorced/Widowed	2004-10-25			761				21.048	No	No	Active		200+	0	<30$ per month
23	2014-07-18	2015-07-24	2015	Female	1954-01-01	61	Single/Separated/Divorced/Widowed	2004-10-25			761				21.048	No	No	Active		200+	0	<30$ per month
23	2014-07-18	2015-10-23	2015	Female	1954-01-01	61	Single/Separated/Divorced/Widowed	2004-10-25			761				21.048	No	No	Active		200+	0	<30$ per month
23	2014-07-18	2016-01-22	2016	Female	1954-01-01	61	Single/Separated/Divorced/Widowed	2004-10-25			761	1	1	1	21.048	No	No	Active		200+	0	<30$ per month
23	2014-07-18	2016-04-14	2016	Female	1954-01-01	61	Single/Separated/Divorced/Widowed	2004-10-25			761				21.048	No	No	Active		200+	0	<30$ per month
23	2014-07-18	2016-09-29	2016	Female	1954-01-01	61	Single/Separated/Divorced/Widowed	2004-10-25			761				21.048	No	No	Active		200+	0	<30$ per month
23	2014-07-18	2017-01-12	2017	Female	1954-01-01	61	Single/Separated/Divorced/Widowed	2004-10-25			761	1	1	1	21.048	No	No	Active		200+	0	<30$ per month
23	2014-07-18	2017-04-06	2017	Female	1954-01-01	61	Single/Separated/Divorced/Widowed	2004-10-25			761				21.048	No	No	Active		200+	0	<30$ per month
23	2014-07-18	2017-09-22	2017	Female	1954-01-01	61	Single/Separated/Divorced/Widowed	2004-10-25			761				21.048	No	No	Active		200+	0	<30$ per month
23	2014-07-18	2018-01-11	2018	Female	1954-01-01	61	Single/Separated/Divorced/Widowed	2004-10-25			761	1	1	1	21.048	No	No	Active		200+	0	<30$ per month
23	2014-07-18	2018-06-28	2018	Female	1954-01-01	61	Single/Separated/Divorced/Widowed	2004-10-25			761				21.048	No	No	Active		200+	0	<30$ per month
23	2014-07-18	2018-07-26	2018	Female	1954-01-01	61	Single/Separated/Divorced/Widowed	2004-10-25			761				21.048	No	No	Active		200+	0	<30$ per month
23	2014-07-18	2018-08-23	2018	Female	1954-01-01	61	Single/Separated/Divorced/Widowed	2004-10-25			761				21.048	No	No	Active		200+	0	<30$ per month
23	2014-07-18	2018-10-25	2018	Female	1954-01-01	61	Single/Separated/Divorced/Widowed	2004-10-25			761				21.048	No	No	Active		200+	0	<30$ per month
23	2014-07-18	2019-01-10	2019	Female	1954-01-01	61	Single/Separated/Divorced/Widowed	2004-10-25			761	1	1	1	21.048	No	No	Active		200+	0	<30$ per month
23	2014-07-18	2019-03-07	2019	Female	1954-01-01	61	Single/Separated/Divorced/Widowed	2004-10-25			761				21.048	No	No	Active		200+	0	<30$ per month
23	2014-07-18	2019-06-27	2019	Female	1954-01-01	61	Single/Separated/Divorced/Widowed	2004-10-25			761				21.048	No	No	Active		200+	0	<30$ per month
23	2014-07-18	2019-09-16	2019	Female	1954-01-01	61	Single/Separated/Divorced/Widowed	2004-10-25			761	1	0	1	21.048	No	No	Active		200+	0	<30$ per month
23	2014-07-18	2020-04-02	2020	Female	1954-01-01	61	Single/Separated/Divorced/Widowed	2004-10-25			761				21.048	No	No	Active		200+	0	<30$ per month
23	2014-07-18	2020-07-30	2020	Female	1954-01-01	61	Single/Separated/Divorced/Widowed	2004-10-25			761				21.048	No	No	Active		200+	0	<30$ per month
23	2014-07-18	2020-11-24	2020	Female	1954-01-01	61	Single/Separated/Divorced/Widowed	2004-10-25			761				21.048	No	No	Active		200+	0	<30$ per month
23	2014-07-18	2021-01-29	2021	Female	1954-01-01	61	Single/Separated/Divorced/Widowed	2004-10-25			761	1		1	21.048	No	No	Active		200+	0	<30$ per month
23	2014-07-18	2021-02-10	2021	Female	1954-01-01	61	Single/Separated/Divorced/Widowed	2004-10-25			761				21.048	No	No	Active		200+	0	<30$ per month
23	2014-07-18	2021-09-23	2021	Female	1954-01-01	61	Single/Separated/Divorced/Widowed	2004-10-25			761				21.048	No	No	Active		200+	0	<30$ per month
24	2015-04-21	2015-04-22	2015	Male	1963-01-01	52	Married/Cohabiting	2005-07-25	2015-04-21	20	365				22.8595	Yes	No	Active	<50	200+	0	<30$ per month
24	2015-04-21	2015-07-08	2015	Male	1963-01-01	52	Married/Cohabiting	2005-07-25	2015-04-21	20	365				22.8595	Yes	No	Active	<50	200+	0	<30$ per month
24	2015-04-21	2015-09-30	2015	Male	1963-01-01	52	Married/Cohabiting	2005-07-25	2015-04-21	20	365				22.8595	Yes	No	Active	<50	200+	0	<30$ per month
24	2015-04-21	2015-11-25	2015	Male	1963-01-01	52	Married/Cohabiting	2005-07-25	2015-04-21	20	365				22.8595	Yes	No	Active	<50	200+	0	<30$ per month
24	2015-04-21	2016-02-17	2016	Male	1963-01-01	52	Married/Cohabiting	2005-07-25	2015-04-21	20	365				22.8595	Yes	No	Active	<50	200+	0	<30$ per month
24	2015-04-21	2016-03-02	2016	Male	1963-01-01	52	Married/Cohabiting	2005-07-25	2015-04-21	20	365				22.8595	Yes	No	Active	<50	200+	0	<30$ per month
24	2015-04-21	2016-04-21	2016	Male	1963-01-01	52	Married/Cohabiting	2005-07-25	2015-04-21	20	365	1	1	0	22.8595	Yes	No	Active	<50	200+	0	<30$ per month
24	2015-04-21	2016-05-25	2016	Male	1963-01-01	52	Married/Cohabiting	2005-07-25	2015-04-21	20	365				22.8595	Yes	No	Active	<50	200+	0	<30$ per month
24	2015-04-21	2016-08-11	2016	Male	1963-01-01	52	Married/Cohabiting	2005-07-25	2015-04-21	20	365				22.8595	Yes	No	Active	<50	200+	0	<30$ per month
24	2015-04-21	2016-11-14	2016	Male	1963-01-01	52	Married/Cohabiting	2005-07-25	2015-04-21	20	365				22.8595	Yes	No	Active	<50	200+	0	<30$ per month
24	2015-04-21	2017-02-03	2017	Male	1963-01-01	52	Married/Cohabiting	2005-07-25	2015-04-21	20	365				22.8595	Yes	No	Active	<50	200+	0	<30$ per month
24	2015-04-21	2017-04-18	2017	Male	1963-01-01	52	Married/Cohabiting	2005-07-25	2015-04-21	20	365	1	1	1	22.8595	Yes	No	Active	<50	200+	0	<30$ per month
24	2015-04-21	2017-07-10	2017	Male	1963-01-01	52	Married/Cohabiting	2005-07-25	2015-04-21	20	365				22.8595	Yes	No	Active	<50	200+	0	<30$ per month
24	2015-04-21	2017-10-02	2017	Male	1963-01-01	52	Married/Cohabiting	2005-07-25	2015-04-21	20	365				22.8595	Yes	No	Active	<50	200+	0	<30$ per month
24	2015-04-21	2018-01-12	2018	Male	1963-01-01	52	Married/Cohabiting	2005-07-25	2015-04-21	20	365				22.8595	Yes	No	Active	<50	200+	0	<30$ per month
24	2015-04-21	2018-04-06	2018	Male	1963-01-01	52	Married/Cohabiting	2005-07-25	2015-04-21	20	365				22.8595	Yes	No	Active	<50	200+	0	<30$ per month
24	2015-04-21	2018-04-19	2018	Male	1963-01-01	52	Married/Cohabiting	2005-07-25	2015-04-21	20	365	1	1	1	22.8595	Yes	No	Active	<50	200+	0	<30$ per month
24	2015-04-21	2018-07-05	2018	Male	1963-01-01	52	Married/Cohabiting	2005-07-25	2015-04-21	20	365				22.8595	Yes	No	Active	<50	200+	0	<30$ per month
24	2015-04-21	2018-10-05	2018	Male	1963-01-01	52	Married/Cohabiting	2005-07-25	2015-04-21	20	365				22.8595	Yes	No	Active	<50	200+	0	<30$ per month
24	2015-04-21	2018-10-23	2018	Male	1963-01-01	52	Married/Cohabiting	2005-07-25	2015-04-21	20	365				22.8595	Yes	No	Active	<50	200+	0	<30$ per month
24	2015-04-21	2019-01-25	2019	Male	1963-01-01	52	Married/Cohabiting	2005-07-25	2015-04-21	20	365				22.8595	Yes	No	Active	<50	200+	0	<30$ per month
24	2015-04-21	2019-04-26	2019	Male	1963-01-01	52	Married/Cohabiting	2005-07-25	2015-04-21	20	365	1	1	1	22.8595	Yes	No	Active	<50	200+	0	<30$ per month
24	2015-04-21	2019-07-19	2019	Male	1963-01-01	52	Married/Cohabiting	2005-07-25	2015-04-21	20	365				22.8595	Yes	No	Active	<50	200+	0	<30$ per month
24	2015-04-21	2019-08-16	2019	Male	1963-01-01	52	Married/Cohabiting	2005-07-25	2015-04-21	20	365				22.8595	Yes	No	Active	<50	200+	0	<30$ per month
24	2015-04-21	2019-08-23	2019	Male	1963-01-01	52	Married/Cohabiting	2005-07-25	2015-04-21	20	365				22.8595	Yes	No	Active	<50	200+	0	<30$ per month
24	2015-04-21	2019-09-06	2019	Male	1963-01-01	52	Married/Cohabiting	2005-07-25	2015-04-21	20	365				22.8595	Yes	No	Active	<50	200+	0	<30$ per month
24	2015-04-21	2019-09-16	2019	Male	1963-01-01	52	Married/Cohabiting	2005-07-25	2015-04-21	20	365				22.8595	Yes	No	Active	<50	200+	0	<30$ per month
24	2015-04-21	2019-11-29	2019	Male	1963-01-01	52	Married/Cohabiting	2005-07-25	2015-04-21	20	365				22.8595	Yes	No	Active	<50	200+	0	<30$ per month
24	2015-04-21	2020-03-27	2020	Male	1963-01-01	52	Married/Cohabiting	2005-07-25	2015-04-21	20	365				22.8595	Yes	No	Active	<50	200+	0	<30$ per month
24	2015-04-21	2020-04-20	2020	Male	1963-01-01	52	Married/Cohabiting	2005-07-25	2015-04-21	20	365	1	1	1	22.8595	Yes	No	Active	<50	200+	0	<30$ per month
24	2015-04-21	2020-05-22	2020	Male	1963-01-01	52	Married/Cohabiting	2005-07-25	2015-04-21	20	365				22.8595	Yes	No	Active	<50	200+	0	<30$ per month
24	2015-04-21	2020-07-17	2020	Male	1963-01-01	52	Married/Cohabiting	2005-07-25	2015-04-21	20	365				22.8595	Yes	No	Active	<50	200+	0	<30$ per month
24	2015-04-21	2020-08-11	2020	Male	1963-01-01	52	Married/Cohabiting	2005-07-25	2015-04-21	20	365				22.8595	Yes	No	Active	<50	200+	0	<30$ per month
24	2015-04-21	2020-09-22	2020	Male	1963-01-01	52	Married/Cohabiting	2005-07-25	2015-04-21	20	365				22.8595	Yes	No	Active	<50	200+	0	<30$ per month
24	2015-04-21	2020-12-01	2020	Male	1963-01-01	52	Married/Cohabiting	2005-07-25	2015-04-21	20	365				22.8595	Yes	No	Active	<50	200+	0	<30$ per month
24	2015-04-21	2021-03-01	2021	Male	1963-01-01	52	Married/Cohabiting	2005-07-25	2015-04-21	20	365				22.8595	Yes	No	Active	<50	200+	0	<30$ per month
24	2015-04-21	2021-04-23	2021	Male	1963-01-01	52	Married/Cohabiting	2005-07-25	2015-04-21	20	365	1		1	22.8595	Yes	No	Active	<50	200+	0	<30$ per month
24	2015-04-21	2021-06-18	2021	Male	1963-01-01	52	Married/Cohabiting	2005-07-25	2015-04-21	20	365				22.8595	Yes	No	Active	<50	200+	0	<30$ per month
24	2015-04-21	2021-09-10	2021	Male	1963-01-01	52	Married/Cohabiting	2005-07-25	2015-04-21	20	365				22.8595	Yes	No	Active	<50	200+	0	<30$ per month
24	2015-04-21	2021-12-02	2021	Male	1963-01-01	52	Married/Cohabiting	2005-07-25	2015-04-21	20	365				22.8595	Yes	No	Active	<50	200+	0	<30$ per month
25	2014-07-10	2014-07-11	2014	Female	1964-01-10	50	Single/Separated/Divorced/Widowed	2004-08-20			908				20.8209	No	No	Active		200+	0	<30$ per month
25	2014-07-10	2014-10-02	2014	Female	1964-01-10	50	Single/Separated/Divorced/Widowed	2004-08-20			908				20.8209	No	No	Active		200+	0	<30$ per month
25	2014-07-10	2014-10-23	2014	Female	1964-01-10	50	Single/Separated/Divorced/Widowed	2004-08-20			908	1	1	1	20.8209	No	No	Active		200+	0	<30$ per month
25	2014-07-10	2014-12-15	2014	Female	1964-01-10	50	Single/Separated/Divorced/Widowed	2004-08-20			908				20.8209	No	No	Active		200+	0	<30$ per month
25	2014-07-10	2015-03-09	2015	Female	1964-01-10	50	Single/Separated/Divorced/Widowed	2004-08-20			908				20.8209	No	No	Active		200+	0	<30$ per month
25	2014-07-10	2015-06-01	2015	Female	1964-01-10	50	Single/Separated/Divorced/Widowed	2004-08-20			908				20.8209	No	No	Active		200+	0	<30$ per month
25	2014-07-10	2015-07-27	2015	Female	1964-01-10	50	Single/Separated/Divorced/Widowed	2004-08-20			908				20.8209	No	No	Active		200+	0	<30$ per month
25	2014-07-10	2015-09-21	2015	Female	1964-01-10	50	Single/Separated/Divorced/Widowed	2004-08-20			908				20.8209	No	No	Active		200+	0	<30$ per month
25	2014-07-10	2015-10-22	2015	Female	1964-01-10	50	Single/Separated/Divorced/Widowed	2004-08-20			908	1	1	1	20.8209	No	No	Active		200+	0	<30$ per month
25	2014-07-10	2016-01-11	2016	Female	1964-01-10	50	Single/Separated/Divorced/Widowed	2004-08-20			908				20.8209	No	No	Active		200+	0	<30$ per month
25	2014-07-10	2016-04-14	2016	Female	1964-01-10	50	Single/Separated/Divorced/Widowed	2004-08-20			908				20.8209	No	No	Active		200+	0	<30$ per month
25	2014-07-10	2016-07-07	2016	Female	1964-01-10	50	Single/Separated/Divorced/Widowed	2004-08-20			908				20.8209	No	No	Active		200+	0	<30$ per month
25	2014-07-10	2016-10-20	2016	Female	1964-01-10	50	Single/Separated/Divorced/Widowed	2004-08-20			908	1	1	1	20.8209	No	No	Active		200+	0	<30$ per month
25	2014-07-10	2017-04-05	2017	Female	1964-01-10	50	Single/Separated/Divorced/Widowed	2004-08-20			908				20.8209	No	No	Active		200+	0	<30$ per month
25	2014-07-10	2017-06-29	2017	Female	1964-01-10	50	Single/Separated/Divorced/Widowed	2004-08-20			908				20.8209	No	No	Active		200+	0	<30$ per month
25	2014-07-10	2017-10-19	2017	Female	1964-01-10	50	Single/Separated/Divorced/Widowed	2004-08-20			908	1	1	1	20.8209	No	No	Active		200+	0	<30$ per month
25	2014-07-10	2018-03-01	2018	Female	1964-01-10	50	Single/Separated/Divorced/Widowed	2004-08-20			908				20.8209	No	No	Active		200+	0	<30$ per month
25	2014-07-10	2018-05-24	2018	Female	1964-01-10	50	Single/Separated/Divorced/Widowed	2004-08-20			908				20.8209	No	No	Active		200+	0	<30$ per month
25	2014-07-10	2018-08-23	2018	Female	1964-01-10	50	Single/Separated/Divorced/Widowed	2004-08-20			908				20.8209	No	No	Active		200+	0	<30$ per month
25	2014-07-10	2018-10-18	2018	Female	1964-01-10	50	Single/Separated/Divorced/Widowed	2004-08-20			908	1	1	1	20.8209	No	No	Active		200+	0	<30$ per month
25	2014-07-10	2019-01-10	2019	Female	1964-01-10	50	Single/Separated/Divorced/Widowed	2004-08-20			908				20.8209	No	No	Active		200+	0	<30$ per month
25	2014-07-10	2019-04-04	2019	Female	1964-01-10	50	Single/Separated/Divorced/Widowed	2004-08-20			908				20.8209	No	No	Active		200+	0	<30$ per month
25	2014-07-10	2019-07-25	2019	Female	1964-01-10	50	Single/Separated/Divorced/Widowed	2004-08-20			908				20.8209	No	No	Active		200+	0	<30$ per month
25	2014-07-10	2019-09-16	2019	Female	1964-01-10	50	Single/Separated/Divorced/Widowed	2004-08-20			908				20.8209	No	No	Active		200+	0	<30$ per month
25	2014-07-10	2019-10-17	2019	Female	1964-01-10	50	Single/Separated/Divorced/Widowed	2004-08-20			908	1	0	1	20.8209	No	No	Active		200+	0	<30$ per month
25	2014-07-10	2020-04-30	2020	Female	1964-01-10	50	Single/Separated/Divorced/Widowed	2004-08-20			908				20.8209	No	No	Active		200+	0	<30$ per month
25	2014-07-10	2020-09-17	2020	Female	1964-01-10	50	Single/Separated/Divorced/Widowed	2004-08-20			908				20.8209	No	No	Active		200+	0	<30$ per month
25	2014-07-10	2020-10-15	2020	Female	1964-01-10	50	Single/Separated/Divorced/Widowed	2004-08-20			908				20.8209	No	No	Active		200+	0	<30$ per month
25	2014-07-10	2021-03-26	2021	Female	1964-01-10	50	Single/Separated/Divorced/Widowed	2004-08-20			908				20.8209	No	No	Active		200+	0	<30$ per month
25	2014-07-10	2021-10-15	2021	Female	1964-01-10	50	Single/Separated/Divorced/Widowed	2004-08-20			908	1		1	20.8209	No	No	Active		200+	0	<30$ per month
26	2014-05-20	2014-05-21	2014	Female	1970-01-01	44	Single/Separated/Divorced/Widowed	2004-09-01			714				18.4633	Yes	No	Active		200+	1	<30$ per month
26	2014-05-20	2014-08-05	2014	Female	1970-01-01	44	Single/Separated/Divorced/Widowed	2004-09-01			714				18.4633	Yes	No	Active		200+	1	<30$ per month
26	2014-05-20	2014-11-18	2014	Female	1970-01-01	44	Single/Separated/Divorced/Widowed	2004-09-01			714	1	1	1	18.4633	Yes	No	Active		200+	1	<30$ per month
26	2014-05-20	2015-02-10	2015	Female	1970-01-01	44	Single/Separated/Divorced/Widowed	2004-09-01			714				18.4633	Yes	No	Active		200+	1	<30$ per month
26	2014-05-20	2015-05-19	2015	Female	1970-01-01	44	Single/Separated/Divorced/Widowed	2004-09-01			714				18.4633	Yes	No	Active		200+	1	<30$ per month
26	2014-05-20	2015-08-11	2015	Female	1970-01-01	44	Single/Separated/Divorced/Widowed	2004-09-01			714				18.4633	Yes	No	Active		200+	1	<30$ per month
26	2014-05-20	2015-11-03	2015	Female	1970-01-01	44	Single/Separated/Divorced/Widowed	2004-09-01			714	1	1	1	18.4633	Yes	No	Active		200+	1	<30$ per month
26	2014-05-20	2016-04-18	2016	Female	1970-01-01	44	Single/Separated/Divorced/Widowed	2004-09-01			714				18.4633	Yes	No	Active		200+	1	<30$ per month
26	2014-05-20	2016-11-15	2016	Female	1970-01-01	44	Single/Separated/Divorced/Widowed	2004-09-01			714	1	1	1	18.4633	Yes	No	Active		200+	1	<30$ per month
26	2014-05-20	2017-05-02	2017	Female	1970-01-01	44	Single/Separated/Divorced/Widowed	2004-09-01			714				18.4633	Yes	No	Active		200+	1	<30$ per month
26	2014-05-20	2017-11-13	2017	Female	1970-01-01	44	Single/Separated/Divorced/Widowed	2004-09-01			714	1	1	1	18.4633	Yes	No	Active		200+	1	<30$ per month
26	2014-05-20	2018-04-30	2018	Female	1970-01-01	44	Single/Separated/Divorced/Widowed	2004-09-01			714				18.4633	Yes	No	Active		200+	1	<30$ per month
26	2014-05-20	2018-05-28	2018	Female	1970-01-01	44	Single/Separated/Divorced/Widowed	2004-09-01			714				18.4633	Yes	No	Active		200+	1	<30$ per month
26	2014-05-20	2018-08-20	2018	Female	1970-01-01	44	Single/Separated/Divorced/Widowed	2004-09-01			714				18.4633	Yes	No	Active		200+	1	<30$ per month
26	2014-05-20	2018-11-12	2018	Female	1970-01-01	44	Single/Separated/Divorced/Widowed	2004-09-01			714	1	1	1	18.4633	Yes	No	Active		200+	1	<30$ per month
26	2014-05-20	2019-04-29	2019	Female	1970-01-01	44	Single/Separated/Divorced/Widowed	2004-09-01			714				18.4633	Yes	No	Active		200+	1	<30$ per month
26	2014-05-20	2019-09-16	2019	Female	1970-01-01	44	Single/Separated/Divorced/Widowed	2004-09-01			714				18.4633	Yes	No	Active		200+	1	<30$ per month
26	2014-05-20	2019-11-11	2019	Female	1970-01-01	44	Single/Separated/Divorced/Widowed	2004-09-01			714	1	0	1	18.4633	Yes	No	Active		200+	1	<30$ per month
26	2014-05-20	2020-06-11	2020	Female	1970-01-01	44	Single/Separated/Divorced/Widowed	2004-09-01			714				18.4633	Yes	No	Active		200+	1	<30$ per month
26	2014-05-20	2020-10-01	2020	Female	1970-01-01	44	Single/Separated/Divorced/Widowed	2004-09-01			714				18.4633	Yes	No	Active		200+	1	<30$ per month
26	2014-05-20	2021-03-25	2021	Female	1970-01-01	44	Single/Separated/Divorced/Widowed	2004-09-01			714				18.4633	Yes	No	Active		200+	1	<30$ per month
26	2014-05-20	2021-08-12	2021	Female	1970-01-01	44	Single/Separated/Divorced/Widowed	2004-09-01			714				18.4633	Yes	No	Active		200+	1	<30$ per month
26	2014-05-20	2021-10-29	2021	Female	1970-01-01	44	Single/Separated/Divorced/Widowed	2004-09-01			714	1		1	18.4633	Yes	No	Active		200+	1	<30$ per month
27	2015-05-11	2015-05-12	2015	Female	1969-12-09	45	Single/Separated/Divorced/Widowed	2005-06-27	2015-05-11	20	647				18.9993	Yes	No	Active	<50	200+	0	<30$ per month
27	2015-05-11	2015-05-13	2015	Female	1969-12-09	45	Single/Separated/Divorced/Widowed	2005-06-27	2015-05-11	20	647				18.9993	Yes	No	Active	<50	200+	0	<30$ per month
27	2015-05-11	2015-05-27	2015	Female	1969-12-09	45	Single/Separated/Divorced/Widowed	2005-06-27	2015-05-11	20	647				18.9993	Yes	No	Active	<50	200+	0	<30$ per month
27	2015-05-11	2015-07-30	2015	Female	1969-12-09	45	Single/Separated/Divorced/Widowed	2005-06-27	2015-05-11	20	647				18.9993	Yes	No	Active	<50	200+	0	<30$ per month
27	2015-05-11	2015-09-24	2015	Female	1969-12-09	45	Single/Separated/Divorced/Widowed	2005-06-27	2015-05-11	20	647				18.9993	Yes	No	Active	<50	200+	0	<30$ per month
27	2015-05-11	2015-11-19	2015	Female	1969-12-09	45	Single/Separated/Divorced/Widowed	2005-06-27	2015-05-11	20	647				18.9993	Yes	No	Active	<50	200+	0	<30$ per month
27	2015-05-11	2016-02-09	2016	Female	1969-12-09	45	Single/Separated/Divorced/Widowed	2005-06-27	2015-05-11	20	647				18.9993	Yes	No	Active	<50	200+	0	<30$ per month
27	2015-05-11	2016-05-05	2016	Female	1969-12-09	45	Single/Separated/Divorced/Widowed	2005-06-27	2015-05-11	20	647				18.9993	Yes	No	Active	<50	200+	0	<30$ per month
27	2015-05-11	2016-05-09	2016	Female	1969-12-09	45	Single/Separated/Divorced/Widowed	2005-06-27	2015-05-11	20	647	1	1	0	18.9993	Yes	No	Active	<50	200+	0	<30$ per month
27	2015-05-11	2016-08-04	2016	Female	1969-12-09	45	Single/Separated/Divorced/Widowed	2005-06-27	2015-05-11	20	647				18.9993	Yes	No	Active	<50	200+	0	<30$ per month
27	2015-05-11	2016-10-13	2016	Female	1969-12-09	45	Single/Separated/Divorced/Widowed	2005-06-27	2015-05-11	20	647				18.9993	Yes	No	Active	<50	200+	0	<30$ per month
27	2015-05-11	2016-12-15	2016	Female	1969-12-09	45	Single/Separated/Divorced/Widowed	2005-06-27	2015-05-11	20	647				18.9993	Yes	No	Active	<50	200+	0	<30$ per month
27	2015-05-11	2017-03-09	2017	Female	1969-12-09	45	Single/Separated/Divorced/Widowed	2005-06-27	2015-05-11	20	647				18.9993	Yes	No	Active	<50	200+	0	<30$ per month
27	2015-05-11	2017-05-08	2017	Female	1969-12-09	45	Single/Separated/Divorced/Widowed	2005-06-27	2015-05-11	20	647	1	1	0	18.9993	Yes	No	Active	<50	200+	0	<30$ per month
27	2015-05-11	2017-08-07	2017	Female	1969-12-09	45	Single/Separated/Divorced/Widowed	2005-06-27	2015-05-11	20	647				18.9993	Yes	No	Active	<50	200+	0	<30$ per month
27	2015-05-11	2017-11-16	2017	Female	1969-12-09	45	Single/Separated/Divorced/Widowed	2005-06-27	2015-05-11	20	647				18.9993	Yes	No	Active	<50	200+	0	<30$ per month
27	2015-05-11	2018-02-15	2018	Female	1969-12-09	45	Single/Separated/Divorced/Widowed	2005-06-27	2015-05-11	20	647				18.9993	Yes	No	Active	<50	200+	0	<30$ per month
27	2015-05-11	2018-05-07	2018	Female	1969-12-09	45	Single/Separated/Divorced/Widowed	2005-06-27	2015-05-11	20	647	1	1	1	18.9993	Yes	No	Active	<50	200+	0	<30$ per month
27	2015-05-11	2018-08-09	2018	Female	1969-12-09	45	Single/Separated/Divorced/Widowed	2005-06-27	2015-05-11	20	647				18.9993	Yes	No	Active	<50	200+	0	<30$ per month
27	2015-05-11	2018-11-08	2018	Female	1969-12-09	45	Single/Separated/Divorced/Widowed	2005-06-27	2015-05-11	20	647				18.9993	Yes	No	Active	<50	200+	0	<30$ per month
27	2015-05-11	2018-12-06	2018	Female	1969-12-09	45	Single/Separated/Divorced/Widowed	2005-06-27	2015-05-11	20	647				18.9993	Yes	No	Active	<50	200+	0	<30$ per month
27	2015-05-11	2019-02-07	2019	Female	1969-12-09	45	Single/Separated/Divorced/Widowed	2005-06-27	2015-05-11	20	647				18.9993	Yes	No	Active	<50	200+	0	<30$ per month
27	2015-05-11	2019-03-07	2019	Female	1969-12-09	45	Single/Separated/Divorced/Widowed	2005-06-27	2015-05-11	20	647				18.9993	Yes	No	Active	<50	200+	0	<30$ per month
27	2015-05-11	2019-04-04	2019	Female	1969-12-09	45	Single/Separated/Divorced/Widowed	2005-06-27	2015-05-11	20	647				18.9993	Yes	No	Active	<50	200+	0	<30$ per month
27	2015-05-11	2019-05-06	2019	Female	1969-12-09	45	Single/Separated/Divorced/Widowed	2005-06-27	2015-05-11	20	647	1	0	0	18.9993	Yes	No	Active	<50	200+	0	<30$ per month
27	2015-05-11	2019-08-29	2019	Female	1969-12-09	45	Single/Separated/Divorced/Widowed	2005-06-27	2015-05-11	20	647				18.9993	Yes	No	Active	<50	200+	0	<30$ per month
27	2015-05-11	2019-11-28	2019	Female	1969-12-09	45	Single/Separated/Divorced/Widowed	2005-06-27	2015-05-11	20	647				18.9993	Yes	No	Active	<50	200+	0	<30$ per month
27	2015-05-11	2020-02-20	2020	Female	1969-12-09	45	Single/Separated/Divorced/Widowed	2005-06-27	2015-05-11	20	647				18.9993	Yes	No	Active	<50	200+	0	<30$ per month
27	2015-05-11	2020-05-06	2020	Female	1969-12-09	45	Single/Separated/Divorced/Widowed	2005-06-27	2015-05-11	20	647				18.9993	Yes	No	Active	<50	200+	0	<30$ per month
27	2015-05-11	2020-05-07	2020	Female	1969-12-09	45	Single/Separated/Divorced/Widowed	2005-06-27	2015-05-11	20	647				18.9993	Yes	No	Active	<50	200+	0	<30$ per month
27	2015-05-11	2020-08-27	2020	Female	1969-12-09	45	Single/Separated/Divorced/Widowed	2005-06-27	2015-05-11	20	647				18.9993	Yes	No	Active	<50	200+	0	<30$ per month
27	2015-05-11	2020-10-13	2020	Female	1969-12-09	45	Single/Separated/Divorced/Widowed	2005-06-27	2015-05-11	20	647				18.9993	Yes	No	Active	<50	200+	0	<30$ per month
27	2015-05-11	2021-05-04	2021	Female	1969-12-09	45	Single/Separated/Divorced/Widowed	2005-06-27	2015-05-11	20	647	1		1	18.9993	Yes	No	Active	<50	200+	0	<30$ per month
27	2015-05-11	2021-08-06	2021	Female	1969-12-09	45	Single/Separated/Divorced/Widowed	2005-06-27	2015-05-11	20	647				18.9993	Yes	No	Active	<50	200+	0	<30$ per month
27	2015-05-11	2021-10-01	2021	Female	1969-12-09	45	Single/Separated/Divorced/Widowed	2005-06-27	2015-05-11	20	647				18.9993	Yes	No	Active	<50	200+	0	<30$ per month
27	2015-05-11	2021-11-26	2021	Female	1969-12-09	45	Single/Separated/Divorced/Widowed	2005-06-27	2015-05-11	20	647				18.9993	Yes	No	Active	<50	200+	0	<30$ per month
27	2015-05-11	2021-12-17	2021	Female	1969-12-09	45	Single/Separated/Divorced/Widowed	2005-06-27	2015-05-11	20	647				18.9993	Yes	No	Active	<50	200+	0	<30$ per month
28	2014-06-19	2014-06-20	2014	Female	1957-01-01	57	Married/Cohabiting	2005-12-12			246				18.8272	Yes	No	LTFU		200+	0	<30$ per month
28	2014-06-19	2014-10-02	2014	Female	1957-01-01	57	Married/Cohabiting	2005-12-12			246	1	1	1	18.8272	Yes	No	LTFU		200+	0	<30$ per month
28	2014-06-19	2014-12-18	2014	Female	1957-01-01	57	Married/Cohabiting	2005-12-12			246				18.8272	Yes	No	LTFU		200+	0	<30$ per month
28	2014-06-19	2015-03-26	2015	Female	1957-01-01	57	Married/Cohabiting	2005-12-12			246				18.8272	Yes	No	LTFU		200+	0	<30$ per month
28	2014-06-19	2015-06-25	2015	Female	1957-01-01	57	Married/Cohabiting	2005-12-12			246				18.8272	Yes	No	LTFU		200+	0	<30$ per month
28	2014-06-19	2015-08-20	2015	Female	1957-01-01	57	Married/Cohabiting	2005-12-12			246				18.8272	Yes	No	LTFU		200+	0	<30$ per month
28	2014-06-19	2015-09-17	2015	Female	1957-01-01	57	Married/Cohabiting	2005-12-12			246				18.8272	Yes	No	LTFU		200+	0	<30$ per month
28	2014-06-19	2015-10-01	2015	Female	1957-01-01	57	Married/Cohabiting	2005-12-12			246	1	1	1	18.8272	Yes	No	LTFU		200+	0	<30$ per month
28	2014-06-19	2015-11-12	2015	Female	1957-01-01	57	Married/Cohabiting	2005-12-12			246				18.8272	Yes	No	LTFU		200+	0	<30$ per month
28	2014-06-19	2016-04-28	2016	Female	1957-01-01	57	Married/Cohabiting	2005-12-12			246				18.8272	Yes	No	LTFU		200+	0	<30$ per month
28	2014-06-19	2016-07-28	2016	Female	1957-01-01	57	Married/Cohabiting	2005-12-12			246				18.8272	Yes	No	LTFU		200+	0	<30$ per month
28	2014-06-19	2016-09-16	2016	Female	1957-01-01	57	Married/Cohabiting	2005-12-12			246	1		0	18.8272	Yes	No	LTFU		200+	0	<30$ per month
28	2014-06-19	2016-10-27	2016	Female	1957-01-01	57	Married/Cohabiting	2005-12-12			246				18.8272	Yes	No	LTFU		200+	0	<30$ per month
29	2014-08-25	2014-08-26	2014	Female	1962-05-02	52	Single/Separated/Divorced/Widowed	2004-12-06							26.3979	Yes	No	Active			0	<30$ per month
29	2014-08-25	2014-11-17	2014	Female	1962-05-02	52	Single/Separated/Divorced/Widowed	2004-12-06							26.3979	Yes	No	Active			0	<30$ per month
29	2014-08-25	2015-02-09	2015	Female	1962-05-02	52	Single/Separated/Divorced/Widowed	2004-12-06							26.3979	Yes	No	Active			0	<30$ per month
29	2014-08-25	2015-03-09	2015	Female	1962-05-02	52	Single/Separated/Divorced/Widowed	2004-12-06				1	1	1	26.3979	Yes	No	Active			0	<30$ per month
29	2014-08-25	2015-05-18	2015	Female	1962-05-02	52	Single/Separated/Divorced/Widowed	2004-12-06							26.3979	Yes	No	Active			0	<30$ per month
29	2014-08-25	2015-08-17	2015	Female	1962-05-02	52	Single/Separated/Divorced/Widowed	2004-12-06							26.3979	Yes	No	Active			0	<30$ per month
29	2014-08-25	2015-11-09	2015	Female	1962-05-02	52	Single/Separated/Divorced/Widowed	2004-12-06							26.3979	Yes	No	Active			0	<30$ per month
29	2014-08-25	2016-03-07	2016	Female	1962-05-02	52	Single/Separated/Divorced/Widowed	2004-12-06				1	1	1	26.3979	Yes	No	Active			0	<30$ per month
29	2014-08-25	2016-04-25	2016	Female	1962-05-02	52	Single/Separated/Divorced/Widowed	2004-12-06							26.3979	Yes	No	Active			0	<30$ per month
29	2014-08-25	2016-10-10	2016	Female	1962-05-02	52	Single/Separated/Divorced/Widowed	2004-12-06							26.3979	Yes	No	Active			0	<30$ per month
29	2014-08-25	2017-03-06	2017	Female	1962-05-02	52	Single/Separated/Divorced/Widowed	2004-12-06				1	1	1	26.3979	Yes	No	Active			0	<30$ per month
29	2014-08-25	2017-09-04	2017	Female	1962-05-02	52	Single/Separated/Divorced/Widowed	2004-12-06							26.3979	Yes	No	Active			0	<30$ per month
29	2014-08-25	2017-11-27	2017	Female	1962-05-02	52	Single/Separated/Divorced/Widowed	2004-12-06							26.3979	Yes	No	Active			0	<30$ per month
29	2014-08-25	2018-02-26	2018	Female	1962-05-02	52	Single/Separated/Divorced/Widowed	2004-12-06				1	1	1	26.3979	Yes	No	Active			0	<30$ per month
29	2014-08-25	2018-08-13	2018	Female	1962-05-02	52	Single/Separated/Divorced/Widowed	2004-12-06							26.3979	Yes	No	Active			0	<30$ per month
29	2014-08-25	2018-09-10	2018	Female	1962-05-02	52	Single/Separated/Divorced/Widowed	2004-12-06							26.3979	Yes	No	Active			0	<30$ per month
29	2014-08-25	2018-12-03	2018	Female	1962-05-02	52	Single/Separated/Divorced/Widowed	2004-12-06							26.3979	Yes	No	Active			0	<30$ per month
29	2014-08-25	2019-03-07	2019	Female	1962-05-02	52	Single/Separated/Divorced/Widowed	2004-12-06				1	1	1	26.3979	Yes	No	Active			0	<30$ per month
29	2014-08-25	2019-06-27	2019	Female	1962-05-02	52	Single/Separated/Divorced/Widowed	2004-12-06							26.3979	Yes	No	Active			0	<30$ per month
29	2014-08-25	2019-09-19	2019	Female	1962-05-02	52	Single/Separated/Divorced/Widowed	2004-12-06							26.3979	Yes	No	Active			0	<30$ per month
29	2014-08-25	2020-03-05	2020	Female	1962-05-02	52	Single/Separated/Divorced/Widowed	2004-12-06				1	0	1	26.3979	Yes	No	Active			0	<30$ per month
29	2014-08-25	2020-09-24	2020	Female	1962-05-02	52	Single/Separated/Divorced/Widowed	2004-12-06							26.3979	Yes	No	Active			0	<30$ per month
29	2014-08-25	2020-10-22	2020	Female	1962-05-02	52	Single/Separated/Divorced/Widowed	2004-12-06							26.3979	Yes	No	Active			0	<30$ per month
29	2014-08-25	2021-04-15	2021	Female	1962-05-02	52	Single/Separated/Divorced/Widowed	2004-12-06							26.3979	Yes	No	Active			0	<30$ per month
29	2014-08-25	2021-05-11	2021	Female	1962-05-02	52	Single/Separated/Divorced/Widowed	2004-12-06				1		1	26.3979	Yes	No	Active			0	<30$ per month
29	2014-08-25	2021-10-14	2021	Female	1962-05-02	52	Single/Separated/Divorced/Widowed	2004-12-06							26.3979	Yes	No	Active			0	<30$ per month
30	2014-04-30	2014-05-01	2014	Female	1962-06-01	52	Married/Cohabiting	2004-06-16			575				28.3447	Yes	No	Active		200+	0	>=30$ per month
30	2014-04-30	2014-05-22	2014	Female	1962-06-01	52	Married/Cohabiting	2004-06-16			575				28.3447	Yes	No	Active		200+	0	>=30$ per month
30	2014-04-30	2014-08-14	2014	Female	1962-06-01	52	Married/Cohabiting	2004-06-16			575				28.3447	Yes	No	Active		200+	0	>=30$ per month
30	2014-04-30	2014-09-11	2014	Female	1962-06-01	52	Married/Cohabiting	2004-06-16			575	1	1	1	28.3447	Yes	No	Active		200+	0	>=30$ per month
30	2014-04-30	2014-11-13	2014	Female	1962-06-01	52	Married/Cohabiting	2004-06-16			575				28.3447	Yes	No	Active		200+	0	>=30$ per month
30	2014-04-30	2015-02-12	2015	Female	1962-06-01	52	Married/Cohabiting	2004-06-16			575				28.3447	Yes	No	Active		200+	0	>=30$ per month
30	2014-04-30	2015-04-07	2015	Female	1962-06-01	52	Married/Cohabiting	2004-06-16			575				28.3447	Yes	No	Active		200+	0	>=30$ per month
30	2014-04-30	2015-04-30	2015	Female	1962-06-01	52	Married/Cohabiting	2004-06-16			575				28.3447	Yes	No	Active		200+	0	>=30$ per month
30	2014-04-30	2015-08-13	2015	Female	1962-06-01	52	Married/Cohabiting	2004-06-16			575				28.3447	Yes	No	Active		200+	0	>=30$ per month
30	2014-04-30	2015-09-10	2015	Female	1962-06-01	52	Married/Cohabiting	2004-06-16			575	1	1	1	28.3447	Yes	No	Active		200+	0	>=30$ per month
30	2014-04-30	2015-11-05	2015	Female	1962-06-01	52	Married/Cohabiting	2004-06-16			575				28.3447	Yes	No	Active		200+	0	>=30$ per month
30	2014-04-30	2016-01-21	2016	Female	1962-06-01	52	Married/Cohabiting	2004-06-16			575				28.3447	Yes	No	Active		200+	0	>=30$ per month
30	2014-04-30	2016-04-14	2016	Female	1962-06-01	52	Married/Cohabiting	2004-06-16			575				28.3447	Yes	No	Active		200+	0	>=30$ per month
30	2014-04-30	2016-07-07	2016	Female	1962-06-01	52	Married/Cohabiting	2004-06-16			575				28.3447	Yes	No	Active		200+	0	>=30$ per month
30	2014-04-30	2016-09-08	2016	Female	1962-06-01	52	Married/Cohabiting	2004-06-16			575	1	1	1	28.3447	Yes	No	Active		200+	0	>=30$ per month
30	2014-04-30	2016-12-01	2016	Female	1962-06-01	52	Married/Cohabiting	2004-06-16			575				28.3447	Yes	No	Active		200+	0	>=30$ per month
30	2014-04-30	2017-02-28	2017	Female	1962-06-01	52	Married/Cohabiting	2004-06-16			575				28.3447	Yes	No	Active		200+	0	>=30$ per month
30	2014-04-30	2017-05-18	2017	Female	1962-06-01	52	Married/Cohabiting	2004-06-16			575				28.3447	Yes	No	Active		200+	0	>=30$ per month
30	2014-04-30	2017-07-31	2017	Female	1962-06-01	52	Married/Cohabiting	2004-06-16			575				28.3447	Yes	No	Active		200+	0	>=30$ per month
30	2014-04-30	2017-09-07	2017	Female	1962-06-01	52	Married/Cohabiting	2004-06-16			575	1	1	1	28.3447	Yes	No	Active		200+	0	>=30$ per month
30	2014-04-30	2017-12-14	2017	Female	1962-06-01	52	Married/Cohabiting	2004-06-16			575				28.3447	Yes	No	Active		200+	0	>=30$ per month
30	2014-04-30	2018-03-15	2018	Female	1962-06-01	52	Married/Cohabiting	2004-06-16			575				28.3447	Yes	No	Active		200+	0	>=30$ per month
30	2014-04-30	2018-06-07	2018	Female	1962-06-01	52	Married/Cohabiting	2004-06-16			575				28.3447	Yes	No	Active		200+	0	>=30$ per month
30	2014-04-30	2018-08-30	2018	Female	1962-06-01	52	Married/Cohabiting	2004-06-16			575	1	1	1	28.3447	Yes	No	Active		200+	0	>=30$ per month
30	2014-04-30	2018-11-29	2018	Female	1962-06-01	52	Married/Cohabiting	2004-06-16			575				28.3447	Yes	No	Active		200+	0	>=30$ per month
30	2014-04-30	2019-03-21	2019	Female	1962-06-01	52	Married/Cohabiting	2004-06-16			575				28.3447	Yes	No	Active		200+	0	>=30$ per month
30	2014-04-30	2019-05-31	2019	Female	1962-06-01	52	Married/Cohabiting	2004-06-16			575				28.3447	Yes	No	Active		200+	0	>=30$ per month
30	2014-04-30	2019-07-12	2019	Female	1962-06-01	52	Married/Cohabiting	2004-06-16			575				28.3447	Yes	No	Active		200+	0	>=30$ per month
30	2014-04-30	2019-09-05	2019	Female	1962-06-01	52	Married/Cohabiting	2004-06-16			575	1	0	1	28.3447	Yes	No	Active		200+	0	>=30$ per month
30	2014-04-30	2019-11-28	2019	Female	1962-06-01	52	Married/Cohabiting	2004-06-16			575				28.3447	Yes	No	Active		200+	0	>=30$ per month
30	2014-04-30	2020-02-20	2020	Female	1962-06-01	52	Married/Cohabiting	2004-06-16			575				28.3447	Yes	No	Active		200+	0	>=30$ per month
30	2014-04-30	2020-03-27	2020	Female	1962-06-01	52	Married/Cohabiting	2004-06-16			575				28.3447	Yes	No	Active		200+	0	>=30$ per month
30	2014-04-30	2020-07-16	2020	Female	1962-06-01	52	Married/Cohabiting	2004-06-16			575				28.3447	Yes	No	Active		200+	0	>=30$ per month
30	2014-04-30	2020-11-03	2020	Female	1962-06-01	52	Married/Cohabiting	2004-06-16			575	1	1	1	28.3447	Yes	No	Active		200+	0	>=30$ per month
30	2014-04-30	2021-05-21	2021	Female	1962-06-01	52	Married/Cohabiting	2004-06-16			575				28.3447	Yes	No	Active		200+	0	>=30$ per month
30	2014-04-30	2021-09-09	2021	Female	1962-06-01	52	Married/Cohabiting	2004-06-16			575	1		1	28.3447	Yes	No	Active		200+	0	>=30$ per month
30	2014-04-30	2021-12-02	2021	Female	1962-06-01	52	Married/Cohabiting	2004-06-16			575				28.3447	Yes	No	Active		200+	0	>=30$ per month
31	2014-09-25	2014-09-26	2014	Female	1967-07-01	47	Single/Separated/Divorced/Widowed	2005-02-28							30.3593	Yes	No	Active			0	<30$ per month
31	2014-09-25	2014-12-11	2014	Female	1967-07-01	47	Single/Separated/Divorced/Widowed	2005-02-28							30.3593	Yes	No	Active			0	<30$ per month
31	2014-09-25	2015-03-05	2015	Female	1967-07-01	47	Single/Separated/Divorced/Widowed	2005-02-28							30.3593	Yes	No	Active			0	<30$ per month
31	2014-09-25	2015-06-11	2015	Female	1967-07-01	47	Single/Separated/Divorced/Widowed	2005-02-28							30.3593	Yes	No	Active			0	<30$ per month
31	2014-09-25	2015-06-25	2015	Female	1967-07-01	47	Single/Separated/Divorced/Widowed	2005-02-28				1	1	1	30.3593	Yes	No	Active			0	<30$ per month
31	2014-09-25	2015-09-09	2015	Female	1967-07-01	47	Single/Separated/Divorced/Widowed	2005-02-28							30.3593	Yes	No	Active			0	<30$ per month
31	2014-09-25	2015-11-30	2015	Female	1967-07-01	47	Single/Separated/Divorced/Widowed	2005-02-28							30.3593	Yes	No	Active			0	<30$ per month
31	2014-09-25	2016-02-29	2016	Female	1967-07-01	47	Single/Separated/Divorced/Widowed	2005-02-28							30.3593	Yes	No	Active			0	<30$ per month
31	2014-09-25	2016-06-23	2016	Female	1967-07-01	47	Single/Separated/Divorced/Widowed	2005-02-28				1	1	1	30.3593	Yes	No	Active			0	<30$ per month
31	2014-09-25	2016-08-22	2016	Female	1967-07-01	47	Single/Separated/Divorced/Widowed	2005-02-28							30.3593	Yes	No	Active			0	<30$ per month
31	2014-09-25	2017-02-13	2017	Female	1967-07-01	47	Single/Separated/Divorced/Widowed	2005-02-28							30.3593	Yes	No	Active			0	<30$ per month
31	2014-09-25	2017-03-23	2017	Female	1967-07-01	47	Single/Separated/Divorced/Widowed	2005-02-28							30.3593	Yes	No	Active			0	<30$ per month
31	2014-09-25	2017-06-22	2017	Female	1967-07-01	47	Single/Separated/Divorced/Widowed	2005-02-28				1	1	1	30.3593	Yes	No	Active			0	<30$ per month
31	2014-09-25	2017-12-07	2017	Female	1967-07-01	47	Single/Separated/Divorced/Widowed	2005-02-28							30.3593	Yes	No	Active			0	<30$ per month
31	2014-09-25	2018-03-06	2018	Female	1967-07-01	47	Single/Separated/Divorced/Widowed	2005-02-28							30.3593	Yes	No	Active			0	<30$ per month
31	2014-09-25	2018-06-21	2018	Female	1967-07-01	47	Single/Separated/Divorced/Widowed	2005-02-28				1	1	1	30.3593	Yes	No	Active			0	<30$ per month
31	2014-09-25	2018-09-27	2018	Female	1967-07-01	47	Single/Separated/Divorced/Widowed	2005-02-28							30.3593	Yes	No	Active			0	<30$ per month
31	2014-09-25	2018-10-25	2018	Female	1967-07-01	47	Single/Separated/Divorced/Widowed	2005-02-28							30.3593	Yes	No	Active			0	<30$ per month
31	2014-09-25	2019-01-08	2019	Female	1967-07-01	47	Single/Separated/Divorced/Widowed	2005-02-28							30.3593	Yes	No	Active			0	<30$ per month
31	2014-09-25	2019-01-15	2019	Female	1967-07-01	47	Single/Separated/Divorced/Widowed	2005-02-28							30.3593	Yes	No	Active			0	<30$ per month
31	2014-09-25	2019-02-12	2019	Female	1967-07-01	47	Single/Separated/Divorced/Widowed	2005-02-28							30.3593	Yes	No	Active			0	<30$ per month
31	2014-09-25	2019-05-07	2019	Female	1967-07-01	47	Single/Separated/Divorced/Widowed	2005-02-28							30.3593	Yes	No	Active			0	<30$ per month
31	2014-09-25	2019-06-20	2019	Female	1967-07-01	47	Single/Separated/Divorced/Widowed	2005-02-28				1	1	1	30.3593	Yes	No	Active			0	<30$ per month
31	2014-09-25	2019-09-19	2019	Female	1967-07-01	47	Single/Separated/Divorced/Widowed	2005-02-28							30.3593	Yes	No	Active			0	<30$ per month
31	2014-09-25	2019-10-10	2019	Female	1967-07-01	47	Single/Separated/Divorced/Widowed	2005-02-28							30.3593	Yes	No	Active			0	<30$ per month
31	2014-09-25	2019-12-02	2019	Female	1967-07-01	47	Single/Separated/Divorced/Widowed	2005-02-28							30.3593	Yes	No	Active			0	<30$ per month
31	2014-09-25	2020-02-04	2020	Female	1967-07-01	47	Single/Separated/Divorced/Widowed	2005-02-28							30.3593	Yes	No	Active			0	<30$ per month
31	2014-09-25	2020-06-18	2020	Female	1967-07-01	47	Single/Separated/Divorced/Widowed	2005-02-28					1		30.3593	Yes	No	Active			0	<30$ per month
31	2014-09-25	2020-09-30	2020	Female	1967-07-01	47	Single/Separated/Divorced/Widowed	2005-02-28							30.3593	Yes	No	Active			0	<30$ per month
31	2014-09-25	2021-04-13	2021	Female	1967-07-01	47	Single/Separated/Divorced/Widowed	2005-02-28							30.3593	Yes	No	Active			0	<30$ per month
31	2014-09-25	2021-06-15	2021	Female	1967-07-01	47	Single/Separated/Divorced/Widowed	2005-02-28				1		1	30.3593	Yes	No	Active			0	<30$ per month
31	2014-09-25	2021-09-13	2021	Female	1967-07-01	47	Single/Separated/Divorced/Widowed	2005-02-28							30.3593	Yes	No	Active			0	<30$ per month
31	2014-09-25	2021-10-11	2021	Female	1967-07-01	47	Single/Separated/Divorced/Widowed	2005-02-28							30.3593	Yes	No	Active			0	<30$ per month
32	2014-08-14	2014-08-15	2014	Female	1965-01-15	50	Single/Separated/Divorced/Widowed	2004-08-27			599				21.0962	Yes	No	Active		200+	0	>=30$ per month
32	2014-08-14	2014-12-09	2014	Female	1965-01-15	50	Single/Separated/Divorced/Widowed	2004-08-27			599	1	1	1	21.0962	Yes	No	Active		200+	0	>=30$ per month
32	2014-08-14	2015-03-10	2015	Female	1965-01-15	50	Single/Separated/Divorced/Widowed	2004-08-27			599				21.0962	Yes	No	Active		200+	0	>=30$ per month
32	2014-08-14	2015-06-16	2015	Female	1965-01-15	50	Single/Separated/Divorced/Widowed	2004-08-27			599				21.0962	Yes	No	Active		200+	0	>=30$ per month
32	2014-08-14	2015-09-08	2015	Female	1965-01-15	50	Single/Separated/Divorced/Widowed	2004-08-27			599	1	1	1	21.0962	Yes	No	Active		200+	0	>=30$ per month
32	2014-08-14	2015-12-08	2015	Female	1965-01-15	50	Single/Separated/Divorced/Widowed	2004-08-27			599				21.0962	Yes	No	Active		200+	0	>=30$ per month
32	2014-08-14	2016-03-15	2016	Female	1965-01-15	50	Single/Separated/Divorced/Widowed	2004-08-27			599				21.0962	Yes	No	Active		200+	0	>=30$ per month
32	2014-08-14	2016-06-13	2016	Female	1965-01-15	50	Single/Separated/Divorced/Widowed	2004-08-27			599				21.0962	Yes	No	Active		200+	0	>=30$ per month
32	2014-08-14	2016-12-05	2016	Female	1965-01-15	50	Single/Separated/Divorced/Widowed	2004-08-27			599	1	1	1	21.0962	Yes	No	Active		200+	0	>=30$ per month
32	2014-08-14	2017-05-22	2017	Female	1965-01-15	50	Single/Separated/Divorced/Widowed	2004-08-27			599				21.0962	Yes	No	Active		200+	0	>=30$ per month
32	2014-08-14	2017-08-14	2017	Female	1965-01-15	50	Single/Separated/Divorced/Widowed	2004-08-27			599				21.0962	Yes	No	Active		200+	0	>=30$ per month
32	2014-08-14	2017-12-04	2017	Female	1965-01-15	50	Single/Separated/Divorced/Widowed	2004-08-27			599	1	1	1	21.0962	Yes	No	Active		200+	0	>=30$ per month
32	2014-08-14	2018-02-26	2018	Female	1965-01-15	50	Single/Separated/Divorced/Widowed	2004-08-27			599				21.0962	Yes	No	Active		200+	0	>=30$ per month
32	2014-08-14	2018-08-13	2018	Female	1965-01-15	50	Single/Separated/Divorced/Widowed	2004-08-27			599				21.0962	Yes	No	Active		200+	0	>=30$ per month
32	2014-08-14	2018-12-03	2018	Female	1965-01-15	50	Single/Separated/Divorced/Widowed	2004-08-27			599	1	1	1	21.0962	Yes	No	Active		200+	0	>=30$ per month
32	2014-08-14	2019-05-20	2019	Female	1965-01-15	50	Single/Separated/Divorced/Widowed	2004-08-27			599				21.0962	Yes	No	Active		200+	0	>=30$ per month
32	2014-08-14	2019-12-02	2019	Female	1965-01-15	50	Single/Separated/Divorced/Widowed	2004-08-27			599	1	1	1	21.0962	Yes	No	Active		200+	0	>=30$ per month
32	2014-08-14	2020-03-23	2020	Female	1965-01-15	50	Single/Separated/Divorced/Widowed	2004-08-27			599				21.0962	Yes	No	Active		200+	0	>=30$ per month
32	2014-08-14	2020-07-17	2020	Female	1965-01-15	50	Single/Separated/Divorced/Widowed	2004-08-27			599				21.0962	Yes	No	Active		200+	0	>=30$ per month
32	2014-08-14	2020-11-30	2020	Female	1965-01-15	50	Single/Separated/Divorced/Widowed	2004-08-27			599	1	1	1	21.0962	Yes	No	Active		200+	0	>=30$ per month
32	2014-08-14	2021-03-23	2021	Female	1965-01-15	50	Single/Separated/Divorced/Widowed	2004-08-27			599				21.0962	Yes	No	Active		200+	0	>=30$ per month
32	2014-08-14	2021-11-29	2021	Female	1965-01-15	50	Single/Separated/Divorced/Widowed	2004-08-27			599	1		1	21.0962	Yes	No	Active		200+	0	>=30$ per month
33	2014-04-30	2014-05-01	2014	Female	1966-11-12	47	Single/Separated/Divorced/Widowed	2004-06-14			967				21.8724	No	No	Active		200+	0	>=30$ per month
33	2014-04-30	2014-05-22	2014	Female	1966-11-12	47	Single/Separated/Divorced/Widowed	2004-06-14			967				21.8724	No	No	Active		200+	0	>=30$ per month
33	2014-04-30	2014-08-14	2014	Female	1966-11-12	47	Single/Separated/Divorced/Widowed	2004-06-14			967				21.8724	No	No	Active		200+	0	>=30$ per month
33	2014-04-30	2014-09-11	2014	Female	1966-11-12	47	Single/Separated/Divorced/Widowed	2004-06-14			967	1	1	1	21.8724	No	No	Active		200+	0	>=30$ per month
33	2014-04-30	2014-11-06	2014	Female	1966-11-12	47	Single/Separated/Divorced/Widowed	2004-06-14			967				21.8724	No	No	Active		200+	0	>=30$ per month
33	2014-04-30	2015-01-29	2015	Female	1966-11-12	47	Single/Separated/Divorced/Widowed	2004-06-14			967				21.8724	No	No	Active		200+	0	>=30$ per month
33	2014-04-30	2015-04-23	2015	Female	1966-11-12	47	Single/Separated/Divorced/Widowed	2004-06-14			967				21.8724	No	No	Active		200+	0	>=30$ per month
33	2014-04-30	2015-07-16	2015	Female	1966-11-12	47	Single/Separated/Divorced/Widowed	2004-06-14			967				21.8724	No	No	Active		200+	0	>=30$ per month
33	2014-04-30	2015-09-10	2015	Female	1966-11-12	47	Single/Separated/Divorced/Widowed	2004-06-14			967	1	1	1	21.8724	No	No	Active		200+	0	>=30$ per month
33	2014-04-30	2015-11-05	2015	Female	1966-11-12	47	Single/Separated/Divorced/Widowed	2004-06-14			967				21.8724	No	No	Active		200+	0	>=30$ per month
33	2014-04-30	2016-04-21	2016	Female	1966-11-12	47	Single/Separated/Divorced/Widowed	2004-06-14			967				21.8724	No	No	Active		200+	0	>=30$ per month
33	2014-04-30	2016-07-14	2016	Female	1966-11-12	47	Single/Separated/Divorced/Widowed	2004-06-14			967				21.8724	No	No	Active		200+	0	>=30$ per month
33	2014-04-30	2016-09-08	2016	Female	1966-11-12	47	Single/Separated/Divorced/Widowed	2004-06-14			967	1	1	1	21.8724	No	No	Active		200+	0	>=30$ per month
33	2014-04-30	2017-02-23	2017	Female	1966-11-12	47	Single/Separated/Divorced/Widowed	2004-06-14			967				21.8724	No	No	Active		200+	0	>=30$ per month
33	2014-04-30	2017-05-18	2017	Female	1966-11-12	47	Single/Separated/Divorced/Widowed	2004-06-14			967				21.8724	No	No	Active		200+	0	>=30$ per month
33	2014-04-30	2017-09-07	2017	Female	1966-11-12	47	Single/Separated/Divorced/Widowed	2004-06-14			967	1	1	1	21.8724	No	No	Active		200+	0	>=30$ per month
33	2014-04-30	2017-11-30	2017	Female	1966-11-12	47	Single/Separated/Divorced/Widowed	2004-06-14			967				21.8724	No	No	Active		200+	0	>=30$ per month
33	2014-04-30	2018-05-17	2018	Female	1966-11-12	47	Single/Separated/Divorced/Widowed	2004-06-14			967				21.8724	No	No	Active		200+	0	>=30$ per month
33	2014-04-30	2018-06-14	2018	Female	1966-11-12	47	Single/Separated/Divorced/Widowed	2004-06-14			967				21.8724	No	No	Active		200+	0	>=30$ per month
33	2014-04-30	2018-09-06	2018	Female	1966-11-12	47	Single/Separated/Divorced/Widowed	2004-06-14			967	1	1	0	21.8724	No	No	Active		200+	0	>=30$ per month
33	2014-04-30	2018-11-01	2018	Female	1966-11-12	47	Single/Separated/Divorced/Widowed	2004-06-14			967				21.8724	No	No	Active		200+	0	>=30$ per month
33	2014-04-30	2019-01-24	2019	Female	1966-11-12	47	Single/Separated/Divorced/Widowed	2004-06-14			967				21.8724	No	No	Active		200+	0	>=30$ per month
33	2014-04-30	2019-07-11	2019	Female	1966-11-12	47	Single/Separated/Divorced/Widowed	2004-06-14			967				21.8724	No	No	Active		200+	0	>=30$ per month
33	2014-04-30	2019-09-05	2019	Female	1966-11-12	47	Single/Separated/Divorced/Widowed	2004-06-14			967	1	0	1	21.8724	No	No	Active		200+	0	>=30$ per month
33	2014-04-30	2019-11-28	2019	Female	1966-11-12	47	Single/Separated/Divorced/Widowed	2004-06-14			967				21.8724	No	No	Active		200+	0	>=30$ per month
33	2014-04-30	2020-03-26	2020	Female	1966-11-12	47	Single/Separated/Divorced/Widowed	2004-06-14			967				21.8724	No	No	Active		200+	0	>=30$ per month
33	2014-04-30	2020-07-16	2020	Female	1966-11-12	47	Single/Separated/Divorced/Widowed	2004-06-14			967				21.8724	No	No	Active		200+	0	>=30$ per month
33	2014-04-30	2020-11-05	2020	Female	1966-11-12	47	Single/Separated/Divorced/Widowed	2004-06-14			967				21.8724	No	No	Active		200+	0	>=30$ per month
33	2014-04-30	2021-03-04	2021	Female	1966-11-12	47	Single/Separated/Divorced/Widowed	2004-06-14			967				21.8724	No	No	Active		200+	0	>=30$ per month
33	2014-04-30	2021-09-03	2021	Female	1966-11-12	47	Single/Separated/Divorced/Widowed	2004-06-14			967	1		1	21.8724	No	No	Active		200+	0	>=30$ per month
33	2014-04-30	2021-12-03	2021	Female	1966-11-12	47	Single/Separated/Divorced/Widowed	2004-06-14			967				21.8724	No	No	Active		200+	0	>=30$ per month
34	2014-07-07	2014-07-08	2014	Female	1969-01-01	45	Married/Cohabiting	2004-06-19			715				40.1384	Yes	No	Active		200+	0	>=30$ per month
34	2014-07-07	2014-09-29	2014	Female	1969-01-01	45	Married/Cohabiting	2004-06-19			715				40.1384	Yes	No	Active		200+	0	>=30$ per month
34	2014-07-07	2014-10-20	2014	Female	1969-01-01	45	Married/Cohabiting	2004-06-19			715	1	1	1	40.1384	Yes	No	Active		200+	0	>=30$ per month
34	2014-07-07	2015-01-05	2015	Female	1969-01-01	45	Married/Cohabiting	2004-06-19			715				40.1384	Yes	No	Active		200+	0	>=30$ per month
34	2014-07-07	2015-02-13	2015	Female	1969-01-01	45	Married/Cohabiting	2004-06-19			715				40.1384	Yes	No	Active		200+	0	>=30$ per month
34	2014-07-07	2015-03-30	2015	Female	1969-01-01	45	Married/Cohabiting	2004-06-19			715				40.1384	Yes	No	Active		200+	0	>=30$ per month
34	2014-07-07	2015-06-29	2015	Female	1969-01-01	45	Married/Cohabiting	2004-06-19			715				40.1384	Yes	No	Active		200+	0	>=30$ per month
34	2014-07-07	2015-07-08	2015	Female	1969-01-01	45	Married/Cohabiting	2004-06-19			715				40.1384	Yes	No	Active		200+	0	>=30$ per month
34	2014-07-07	2015-08-24	2015	Female	1969-01-01	45	Married/Cohabiting	2004-06-19			715				40.1384	Yes	No	Active		200+	0	>=30$ per month
34	2014-07-07	2015-10-19	2015	Female	1969-01-01	45	Married/Cohabiting	2004-06-19			715	1	0	1	40.1384	Yes	No	Active		200+	0	>=30$ per month
34	2014-07-07	2015-12-21	2015	Female	1969-01-01	45	Married/Cohabiting	2004-06-19			715				40.1384	Yes	No	Active		200+	0	>=30$ per month
34	2014-07-07	2016-03-07	2016	Female	1969-01-01	45	Married/Cohabiting	2004-06-19			715				40.1384	Yes	No	Active		200+	0	>=30$ per month
34	2014-07-07	2016-06-07	2016	Female	1969-01-01	45	Married/Cohabiting	2004-06-19			715				40.1384	Yes	No	Active		200+	0	>=30$ per month
34	2014-07-07	2016-08-30	2016	Female	1969-01-01	45	Married/Cohabiting	2004-06-19			715				40.1384	Yes	No	Active		200+	0	>=30$ per month
34	2014-07-07	2016-10-25	2016	Female	1969-01-01	45	Married/Cohabiting	2004-06-19			715	1	1	1	40.1384	Yes	No	Active		200+	0	>=30$ per month
34	2014-07-07	2017-01-17	2017	Female	1969-01-01	45	Married/Cohabiting	2004-06-19			715				40.1384	Yes	No	Active		200+	0	>=30$ per month
34	2014-07-07	2017-04-25	2017	Female	1969-01-01	45	Married/Cohabiting	2004-06-19			715				40.1384	Yes	No	Active		200+	0	>=30$ per month
34	2014-07-07	2017-07-18	2017	Female	1969-01-01	45	Married/Cohabiting	2004-06-19			715				40.1384	Yes	No	Active		200+	0	>=30$ per month
34	2014-07-07	2017-10-17	2017	Female	1969-01-01	45	Married/Cohabiting	2004-06-19			715	1	1	1	40.1384	Yes	No	Active		200+	0	>=30$ per month
34	2014-07-07	2017-11-24	2017	Female	1969-01-01	45	Married/Cohabiting	2004-06-19			715				40.1384	Yes	No	Active		200+	0	>=30$ per month
34	2014-07-07	2018-02-23	2018	Female	1969-01-01	45	Married/Cohabiting	2004-06-19			715				40.1384	Yes	No	Active		200+	0	>=30$ per month
34	2014-07-07	2018-05-04	2018	Female	1969-01-01	45	Married/Cohabiting	2004-06-19			715				40.1384	Yes	No	Active		200+	0	>=30$ per month
34	2014-07-07	2018-06-11	2018	Female	1969-01-01	45	Married/Cohabiting	2004-06-19			715				40.1384	Yes	No	Active		200+	0	>=30$ per month
34	2014-07-07	2018-06-22	2018	Female	1969-01-01	45	Married/Cohabiting	2004-06-19			715				40.1384	Yes	No	Active		200+	0	>=30$ per month
34	2014-07-07	2018-07-20	2018	Female	1969-01-01	45	Married/Cohabiting	2004-06-19			715				40.1384	Yes	No	Active		200+	0	>=30$ per month
34	2014-07-07	2018-08-17	2018	Female	1969-01-01	45	Married/Cohabiting	2004-06-19			715				40.1384	Yes	No	Active		200+	0	>=30$ per month
34	2014-07-07	2018-10-15	2018	Female	1969-01-01	45	Married/Cohabiting	2004-06-19			715	1	0	1	40.1384	Yes	No	Active		200+	0	>=30$ per month
34	2014-07-07	2018-12-10	2018	Female	1969-01-01	45	Married/Cohabiting	2004-06-19			715				40.1384	Yes	No	Active		200+	0	>=30$ per month
34	2014-07-07	2019-02-11	2019	Female	1969-01-01	45	Married/Cohabiting	2004-06-19			715				40.1384	Yes	No	Active		200+	0	>=30$ per month
34	2014-07-07	2019-03-07	2019	Female	1969-01-01	45	Married/Cohabiting	2004-06-19			715				40.1384	Yes	No	Active		200+	0	>=30$ per month
34	2014-07-07	2019-04-08	2019	Female	1969-01-01	45	Married/Cohabiting	2004-06-19			715				40.1384	Yes	No	Active		200+	0	>=30$ per month
34	2014-07-07	2019-04-23	2019	Female	1969-01-01	45	Married/Cohabiting	2004-06-19			715				40.1384	Yes	No	Active		200+	0	>=30$ per month
34	2014-07-07	2019-05-21	2019	Female	1969-01-01	45	Married/Cohabiting	2004-06-19			715				40.1384	Yes	No	Active		200+	0	>=30$ per month
34	2014-07-07	2019-07-22	2019	Female	1969-01-01	45	Married/Cohabiting	2004-06-19			715				40.1384	Yes	No	Active		200+	0	>=30$ per month
34	2014-07-07	2019-10-14	2019	Female	1969-01-01	45	Married/Cohabiting	2004-06-19			715				40.1384	Yes	No	Active		200+	0	>=30$ per month
34	2014-07-07	2020-01-06	2020	Female	1969-01-01	45	Married/Cohabiting	2004-06-19			715				40.1384	Yes	No	Active		200+	0	>=30$ per month
34	2014-07-07	2020-04-20	2020	Female	1969-01-01	45	Married/Cohabiting	2004-06-19			715				40.1384	Yes	No	Active		200+	0	>=30$ per month
34	2014-07-07	2020-07-17	2020	Female	1969-01-01	45	Married/Cohabiting	2004-06-19			715				40.1384	Yes	No	Active		200+	0	>=30$ per month
34	2014-07-07	2020-10-12	2020	Female	1969-01-01	45	Married/Cohabiting	2004-06-19			715				40.1384	Yes	No	Active		200+	0	>=30$ per month
34	2014-07-07	2021-01-04	2021	Female	1969-01-01	45	Married/Cohabiting	2004-06-19			715				40.1384	Yes	No	Active		200+	0	>=30$ per month
34	2014-07-07	2021-04-19	2021	Female	1969-01-01	45	Married/Cohabiting	2004-06-19			715				40.1384	Yes	No	Active		200+	0	>=30$ per month
34	2014-07-07	2021-10-12	2021	Female	1969-01-01	45	Married/Cohabiting	2004-06-19			715	1		1	40.1384	Yes	No	Active		200+	0	>=30$ per month
35	2014-06-20	2014-09-11	2014	Male	1971-01-01	43	Married/Cohabiting	2005-01-06	2014-03-27	20	361					Yes	No	Active	<50	200+
35	2014-06-20	2014-12-04	2014	Male	1971-01-01	43	Married/Cohabiting	2005-01-06	2014-03-27	20	361					Yes	No	Active	<50	200+
35	2014-06-20	2015-02-26	2015	Male	1971-01-01	43	Married/Cohabiting	2005-01-06	2014-03-27	20	361					Yes	No	Active	<50	200+
35	2014-06-20	2015-03-26	2015	Male	1971-01-01	43	Married/Cohabiting	2005-01-06	2014-03-27	20	361	1	1	1		Yes	No	Active	<50	200+
35	2014-06-20	2015-06-04	2015	Male	1971-01-01	43	Married/Cohabiting	2005-01-06	2014-03-27	20	361					Yes	No	Active	<50	200+
35	2014-06-20	2015-09-03	2015	Male	1971-01-01	43	Married/Cohabiting	2005-01-06	2014-03-27	20	361					Yes	No	Active	<50	200+
35	2014-06-20	2015-11-26	2015	Male	1971-01-01	43	Married/Cohabiting	2005-01-06	2014-03-27	20	361					Yes	No	Active	<50	200+
35	2014-06-20	2016-02-04	2016	Male	1971-01-01	43	Married/Cohabiting	2005-01-06	2014-03-27	20	361					Yes	No	Active	<50	200+
35	2014-06-20	2016-03-24	2016	Male	1971-01-01	43	Married/Cohabiting	2005-01-06	2014-03-27	20	361	1	1	1		Yes	No	Active	<50	200+
35	2014-06-20	2016-08-04	2016	Male	1971-01-01	43	Married/Cohabiting	2005-01-06	2014-03-27	20	361					Yes	No	Active	<50	200+
35	2014-06-20	2017-01-19	2017	Male	1971-01-01	43	Married/Cohabiting	2005-01-06	2014-03-27	20	361					Yes	No	Active	<50	200+
35	2014-06-20	2017-03-23	2017	Male	1971-01-01	43	Married/Cohabiting	2005-01-06	2014-03-27	20	361	1	1	1		Yes	No	Active	<50	200+
35	2014-06-20	2017-09-07	2017	Male	1971-01-01	43	Married/Cohabiting	2005-01-06	2014-03-27	20	361					Yes	No	Active	<50	200+
35	2014-06-20	2017-12-07	2017	Male	1971-01-01	43	Married/Cohabiting	2005-01-06	2014-03-27	20	361					Yes	No	Active	<50	200+
35	2014-06-20	2018-03-22	2018	Male	1971-01-01	43	Married/Cohabiting	2005-01-06	2014-03-27	20	361	1	1	1		Yes	No	Active	<50	200+
35	2014-06-20	2018-05-24	2018	Male	1971-01-01	43	Married/Cohabiting	2005-01-06	2014-03-27	20	361					Yes	No	Active	<50	200+
35	2014-06-20	2018-06-14	2018	Male	1971-01-01	43	Married/Cohabiting	2005-01-06	2014-03-27	20	361					Yes	No	Active	<50	200+
35	2014-06-20	2018-09-13	2018	Male	1971-01-01	43	Married/Cohabiting	2005-01-06	2014-03-27	20	361					Yes	No	Active	<50	200+
35	2014-06-20	2018-12-13	2018	Male	1971-01-01	43	Married/Cohabiting	2005-01-06	2014-03-27	20	361					Yes	No	Active	<50	200+
35	2014-06-20	2019-03-21	2019	Male	1971-01-01	43	Married/Cohabiting	2005-01-06	2014-03-27	20	361	1	1	1		Yes	No	Active	<50	200+
35	2014-06-20	2019-07-11	2019	Male	1971-01-01	43	Married/Cohabiting	2005-01-06	2014-03-27	20	361					Yes	No	Active	<50	200+
35	2014-06-20	2020-01-23	2020	Male	1971-01-01	43	Married/Cohabiting	2005-01-06	2014-03-27	20	361					Yes	No	Active	<50	200+
35	2014-06-20	2020-03-19	2020	Male	1971-01-01	43	Married/Cohabiting	2005-01-06	2014-03-27	20	361	1	1	1		Yes	No	Active	<50	200+
35	2014-06-20	2020-07-09	2020	Male	1971-01-01	43	Married/Cohabiting	2005-01-06	2014-03-27	20	361					Yes	No	Active	<50	200+
35	2014-06-20	2020-10-29	2020	Male	1971-01-01	43	Married/Cohabiting	2005-01-06	2014-03-27	20	361					Yes	No	Active	<50	200+
35	2014-06-20	2021-03-19	2021	Male	1971-01-01	43	Married/Cohabiting	2005-01-06	2014-03-27	20	361	1		1		Yes	No	Active	<50	200+
35	2014-06-20	2021-09-02	2021	Male	1971-01-01	43	Married/Cohabiting	2005-01-06	2014-03-27	20	361					Yes	No	Active	<50	200+
36	2014-06-24	2014-06-25	2014	Female	1970-03-18	44	Single/Separated/Divorced/Widowed	2004-07-12			517				15.8221	No	Yes	Active		200+	1	<30$ per month
36	2014-06-24	2014-09-15	2014	Female	1970-03-18	44	Single/Separated/Divorced/Widowed	2004-07-12			517				15.8221	No	Yes	Active		200+	1	<30$ per month
36	2014-06-24	2014-10-06	2014	Female	1970-03-18	44	Single/Separated/Divorced/Widowed	2004-07-12			517	1	1	1	15.8221	No	Yes	Active		200+	1	<30$ per month
36	2014-06-24	2014-12-08	2014	Female	1970-03-18	44	Single/Separated/Divorced/Widowed	2004-07-12			517				15.8221	No	Yes	Active		200+	1	<30$ per month
36	2014-06-24	2015-03-02	2015	Female	1970-03-18	44	Single/Separated/Divorced/Widowed	2004-07-12			517				15.8221	No	Yes	Active		200+	1	<30$ per month
36	2014-06-24	2015-04-27	2015	Female	1970-03-18	44	Single/Separated/Divorced/Widowed	2004-07-12			517				15.8221	No	Yes	Active		200+	1	<30$ per month
36	2014-06-24	2015-06-29	2015	Female	1970-03-18	44	Single/Separated/Divorced/Widowed	2004-07-12			517				15.8221	No	Yes	Active		200+	1	<30$ per month
36	2014-06-24	2015-08-31	2015	Female	1970-03-18	44	Single/Separated/Divorced/Widowed	2004-07-12			517				15.8221	No	Yes	Active		200+	1	<30$ per month
36	2014-06-24	2015-10-05	2015	Female	1970-03-18	44	Single/Separated/Divorced/Widowed	2004-07-12			517	1	1	1	15.8221	No	Yes	Active		200+	1	<30$ per month
36	2014-06-24	2015-12-21	2015	Female	1970-03-18	44	Single/Separated/Divorced/Widowed	2004-07-12			517				15.8221	No	Yes	Active		200+	1	<30$ per month
36	2014-06-24	2016-03-14	2016	Female	1970-03-18	44	Single/Separated/Divorced/Widowed	2004-07-12			517				15.8221	No	Yes	Active		200+	1	<30$ per month
36	2014-06-24	2016-05-23	2016	Female	1970-03-18	44	Single/Separated/Divorced/Widowed	2004-07-12			517				15.8221	No	Yes	Active		200+	1	<30$ per month
36	2014-06-24	2016-07-18	2016	Female	1970-03-18	44	Single/Separated/Divorced/Widowed	2004-07-12			517				15.8221	No	Yes	Active		200+	1	<30$ per month
36	2014-06-24	2016-10-03	2016	Female	1970-03-18	44	Single/Separated/Divorced/Widowed	2004-07-12			517	1	1	1	15.8221	No	Yes	Active		200+	1	<30$ per month
36	2014-06-24	2017-01-10	2017	Female	1970-03-18	44	Single/Separated/Divorced/Widowed	2004-07-12			517				15.8221	No	Yes	Active		200+	1	<30$ per month
36	2014-06-24	2017-04-27	2017	Female	1970-03-18	44	Single/Separated/Divorced/Widowed	2004-07-12			517				15.8221	No	Yes	Active		200+	1	<30$ per month
36	2014-06-24	2017-06-27	2017	Female	1970-03-18	44	Single/Separated/Divorced/Widowed	2004-07-12			517				15.8221	No	Yes	Active		200+	1	<30$ per month
36	2014-06-24	2017-10-02	2017	Female	1970-03-18	44	Single/Separated/Divorced/Widowed	2004-07-12			517	1	1	1	15.8221	No	Yes	Active		200+	1	<30$ per month
36	2014-06-24	2018-01-23	2018	Female	1970-03-18	44	Single/Separated/Divorced/Widowed	2004-07-12			517				15.8221	No	Yes	Active		200+	1	<30$ per month
36	2014-06-24	2018-07-10	2018	Female	1970-03-18	44	Single/Separated/Divorced/Widowed	2004-07-12			517				15.8221	No	Yes	Active		200+	1	<30$ per month
36	2014-06-24	2018-10-01	2018	Female	1970-03-18	44	Single/Separated/Divorced/Widowed	2004-07-12			517	1	1	1	15.8221	No	Yes	Active		200+	1	<30$ per month
36	2014-06-24	2018-12-18	2018	Female	1970-03-18	44	Single/Separated/Divorced/Widowed	2004-07-12			517				15.8221	No	Yes	Active		200+	1	<30$ per month
36	2014-06-24	2019-01-15	2019	Female	1970-03-18	44	Single/Separated/Divorced/Widowed	2004-07-12			517				15.8221	No	Yes	Active		200+	1	<30$ per month
36	2014-06-24	2019-02-12	2019	Female	1970-03-18	44	Single/Separated/Divorced/Widowed	2004-07-12			517				15.8221	No	Yes	Active		200+	1	<30$ per month
36	2014-06-24	2019-03-12	2019	Female	1970-03-18	44	Single/Separated/Divorced/Widowed	2004-07-12			517				15.8221	No	Yes	Active		200+	1	<30$ per month
36	2014-06-24	2019-06-07	2019	Female	1970-03-18	44	Single/Separated/Divorced/Widowed	2004-07-12			517				15.8221	No	Yes	Active		200+	1	<30$ per month
36	2014-06-24	2019-07-09	2019	Female	1970-03-18	44	Single/Separated/Divorced/Widowed	2004-07-12			517				15.8221	No	Yes	Active		200+	1	<30$ per month
36	2014-06-24	2019-08-30	2019	Female	1970-03-18	44	Single/Separated/Divorced/Widowed	2004-07-12			517				15.8221	No	Yes	Active		200+	1	<30$ per month
36	2014-06-24	2019-10-01	2019	Female	1970-03-18	44	Single/Separated/Divorced/Widowed	2004-07-12			517	1	0	1	15.8221	No	Yes	Active		200+	1	<30$ per month
36	2014-06-24	2020-01-16	2020	Female	1970-03-18	44	Single/Separated/Divorced/Widowed	2004-07-12			517				15.8221	No	Yes	Active		200+	1	<30$ per month
36	2014-06-24	2020-07-02	2020	Female	1970-03-18	44	Single/Separated/Divorced/Widowed	2004-07-12			517				15.8221	No	Yes	Active		200+	1	<30$ per month
36	2014-06-24	2020-10-23	2020	Female	1970-03-18	44	Single/Separated/Divorced/Widowed	2004-07-12			517				15.8221	No	Yes	Active		200+	1	<30$ per month
36	2014-06-24	2020-11-20	2020	Female	1970-03-18	44	Single/Separated/Divorced/Widowed	2004-07-12			517				15.8221	No	Yes	Active		200+	1	<30$ per month
36	2014-06-24	2021-02-12	2021	Female	1970-03-18	44	Single/Separated/Divorced/Widowed	2004-07-12			517				15.8221	No	Yes	Active		200+	1	<30$ per month
36	2014-06-24	2021-05-20	2021	Female	1970-03-18	44	Single/Separated/Divorced/Widowed	2004-07-12			517				15.8221	No	Yes	Active		200+	1	<30$ per month
36	2014-06-24	2021-08-12	2021	Female	1970-03-18	44	Single/Separated/Divorced/Widowed	2004-07-12			517				15.8221	No	Yes	Active		200+	1	<30$ per month
36	2014-06-24	2021-11-08	2021	Female	1970-03-18	44	Single/Separated/Divorced/Widowed	2004-07-12			517	1		1	15.8221	No	Yes	Active		200+	1	<30$ per month
37	2014-06-20	2014-10-02	2014	Female	1972-12-25	41	Married/Cohabiting	2004-07-07			1018	1	1	1		Yes	No	Active		200+		>=30$ per month
37	2014-06-20	2014-10-16	2014	Female	1972-12-25	41	Married/Cohabiting	2004-07-07			1018					Yes	No	Active		200+		>=30$ per month
37	2014-06-20	2014-10-30	2014	Female	1972-12-25	41	Married/Cohabiting	2004-07-07			1018					Yes	No	Active		200+		>=30$ per month
37	2014-06-20	2014-11-27	2014	Female	1972-12-25	41	Married/Cohabiting	2004-07-07			1018					Yes	No	Active		200+		>=30$ per month
37	2014-06-20	2015-01-29	2015	Female	1972-12-25	41	Married/Cohabiting	2004-07-07			1018					Yes	No	Active		200+		>=30$ per month
37	2014-06-20	2015-02-26	2015	Female	1972-12-25	41	Married/Cohabiting	2004-07-07			1018					Yes	No	Active		200+		>=30$ per month
37	2014-06-20	2015-04-23	2015	Female	1972-12-25	41	Married/Cohabiting	2004-07-07			1018					Yes	No	Active		200+		>=30$ per month
37	2014-06-20	2015-06-18	2015	Female	1972-12-25	41	Married/Cohabiting	2004-07-07			1018					Yes	No	Active		200+		>=30$ per month
37	2014-06-20	2015-08-20	2015	Female	1972-12-25	41	Married/Cohabiting	2004-07-07			1018					Yes	No	Active		200+		>=30$ per month
37	2014-06-20	2015-10-01	2015	Female	1972-12-25	41	Married/Cohabiting	2004-07-07			1018	1	1	1		Yes	No	Active		200+		>=30$ per month
37	2014-06-20	2015-12-03	2015	Female	1972-12-25	41	Married/Cohabiting	2004-07-07			1018					Yes	No	Active		200+		>=30$ per month
37	2014-06-20	2016-02-25	2016	Female	1972-12-25	41	Married/Cohabiting	2004-07-07			1018					Yes	No	Active		200+		>=30$ per month
37	2014-06-20	2016-04-21	2016	Female	1972-12-25	41	Married/Cohabiting	2004-07-07			1018					Yes	No	Active		200+		>=30$ per month
37	2014-06-20	2016-07-14	2016	Female	1972-12-25	41	Married/Cohabiting	2004-07-07			1018					Yes	No	Active		200+		>=30$ per month
37	2014-06-20	2016-09-29	2016	Female	1972-12-25	41	Married/Cohabiting	2004-07-07			1018	1	1	1		Yes	No	Active		200+		>=30$ per month
37	2014-06-20	2016-12-08	2016	Female	1972-12-25	41	Married/Cohabiting	2004-07-07			1018					Yes	No	Active		200+		>=30$ per month
37	2014-06-20	2017-03-02	2017	Female	1972-12-25	41	Married/Cohabiting	2004-07-07			1018					Yes	No	Active		200+		>=30$ per month
37	2014-06-20	2017-05-25	2017	Female	1972-12-25	41	Married/Cohabiting	2004-07-07			1018					Yes	No	Active		200+		>=30$ per month
37	2014-06-20	2017-08-08	2017	Female	1972-12-25	41	Married/Cohabiting	2004-07-07			1018					Yes	No	Active		200+		>=30$ per month
37	2014-06-20	2017-09-28	2017	Female	1972-12-25	41	Married/Cohabiting	2004-07-07			1018	1	1	1		Yes	No	Active		200+		>=30$ per month
37	2014-06-20	2017-10-30	2017	Female	1972-12-25	41	Married/Cohabiting	2004-07-07			1018					Yes	No	Active		200+		>=30$ per month
37	2014-06-20	2017-11-09	2017	Female	1972-12-25	41	Married/Cohabiting	2004-07-07			1018					Yes	No	Active		200+		>=30$ per month
37	2014-06-20	2018-02-01	2018	Female	1972-12-25	41	Married/Cohabiting	2004-07-07			1018					Yes	No	Active		200+		>=30$ per month
37	2014-06-20	2018-05-03	2018	Female	1972-12-25	41	Married/Cohabiting	2004-07-07			1018					Yes	No	Active		200+		>=30$ per month
37	2014-06-20	2018-08-02	2018	Female	1972-12-25	41	Married/Cohabiting	2004-07-07			1018					Yes	No	Active		200+		>=30$ per month
37	2014-06-20	2018-09-27	2018	Female	1972-12-25	41	Married/Cohabiting	2004-07-07			1018	1	1	1		Yes	No	Active		200+		>=30$ per month
37	2014-06-20	2018-10-22	2018	Female	1972-12-25	41	Married/Cohabiting	2004-07-07			1018					Yes	No	Active		200+		>=30$ per month
37	2014-06-20	2018-12-13	2018	Female	1972-12-25	41	Married/Cohabiting	2004-07-07			1018					Yes	No	Active		200+		>=30$ per month
37	2014-06-20	2019-03-07	2019	Female	1972-12-25	41	Married/Cohabiting	2004-07-07			1018					Yes	No	Active		200+		>=30$ per month
37	2014-06-20	2019-05-30	2019	Female	1972-12-25	41	Married/Cohabiting	2004-07-07			1018					Yes	No	Active		200+		>=30$ per month
37	2014-06-20	2019-09-26	2019	Female	1972-12-25	41	Married/Cohabiting	2004-07-07			1018	1	0	1		Yes	No	Active		200+		>=30$ per month
37	2014-06-20	2020-01-16	2020	Female	1972-12-25	41	Married/Cohabiting	2004-07-07			1018					Yes	No	Active		200+		>=30$ per month
37	2014-06-20	2020-04-09	2020	Female	1972-12-25	41	Married/Cohabiting	2004-07-07			1018					Yes	No	Active		200+		>=30$ per month
37	2014-06-20	2020-07-09	2020	Female	1972-12-25	41	Married/Cohabiting	2004-07-07			1018					Yes	No	Active		200+		>=30$ per month
37	2014-06-20	2020-09-24	2020	Female	1972-12-25	41	Married/Cohabiting	2004-07-07			1018					Yes	No	Active		200+		>=30$ per month
37	2014-06-20	2020-11-26	2020	Female	1972-12-25	41	Married/Cohabiting	2004-07-07			1018					Yes	No	Active		200+		>=30$ per month
37	2014-06-20	2021-03-25	2021	Female	1972-12-25	41	Married/Cohabiting	2004-07-07			1018					Yes	No	Active		200+		>=30$ per month
37	2014-06-20	2021-05-20	2021	Female	1972-12-25	41	Married/Cohabiting	2004-07-07			1018					Yes	No	Active		200+		>=30$ per month
37	2014-06-20	2021-06-17	2021	Female	1972-12-25	41	Married/Cohabiting	2004-07-07			1018					Yes	No	Active		200+		>=30$ per month
37	2014-06-20	2021-09-09	2021	Female	1972-12-25	41	Married/Cohabiting	2004-07-07			1018					Yes	No	Active		200+		>=30$ per month
37	2014-06-20	2021-10-05	2021	Female	1972-12-25	41	Married/Cohabiting	2004-07-07			1018	1		1		Yes	No	Active		200+		>=30$ per month
37	2014-06-20	2021-11-30	2021	Female	1972-12-25	41	Married/Cohabiting	2004-07-07			1018					Yes	No	Active		200+		>=30$ per month
38	2014-06-20	2014-06-21	2014	Male	1978-01-01	36	Married/Cohabiting	2006-03-02			865				18.5911	Yes	No	Active		200+	0	>=30$ per month
38	2014-06-20	2014-08-01	2014	Male	1978-01-01	36	Married/Cohabiting	2006-03-02			865				18.5911	Yes	No	Active		200+	0	>=30$ per month
38	2014-06-20	2014-11-07	2014	Male	1978-01-01	36	Married/Cohabiting	2006-03-02			865				18.5911	Yes	No	Active		200+	0	>=30$ per month
38	2014-06-20	2014-11-14	2014	Male	1978-01-01	36	Married/Cohabiting	2006-03-02			865	1	1	1	18.5911	Yes	No	Active		200+	0	>=30$ per month
38	2014-06-20	2015-01-30	2015	Male	1978-01-01	36	Married/Cohabiting	2006-03-02			865				18.5911	Yes	No	Active		200+	0	>=30$ per month
38	2014-06-20	2015-04-24	2015	Male	1978-01-01	36	Married/Cohabiting	2006-03-02			865				18.5911	Yes	No	Active		200+	0	>=30$ per month
38	2014-06-20	2015-07-24	2015	Male	1978-01-01	36	Married/Cohabiting	2006-03-02			865				18.5911	Yes	No	Active		200+	0	>=30$ per month
38	2014-06-20	2015-10-23	2015	Male	1978-01-01	36	Married/Cohabiting	2006-03-02			865				18.5911	Yes	No	Active		200+	0	>=30$ per month
38	2014-06-20	2015-11-13	2015	Male	1978-01-01	36	Married/Cohabiting	2006-03-02			865	1	1	1	18.5911	Yes	No	Active		200+	0	>=30$ per month
38	2014-06-20	2015-11-16	2015	Male	1978-01-01	36	Married/Cohabiting	2006-03-02			865				18.5911	Yes	No	Active		200+	0	>=30$ per month
38	2014-06-20	2016-01-22	2016	Male	1978-01-01	36	Married/Cohabiting	2006-03-02			865				18.5911	Yes	No	Active		200+	0	>=30$ per month
38	2014-06-20	2016-04-15	2016	Male	1978-01-01	36	Married/Cohabiting	2006-03-02			865				18.5911	Yes	No	Active		200+	0	>=30$ per month
38	2014-06-20	2016-09-29	2016	Male	1978-01-01	36	Married/Cohabiting	2006-03-02			865				18.5911	Yes	No	Active		200+	0	>=30$ per month
38	2014-06-20	2016-11-11	2016	Male	1978-01-01	36	Married/Cohabiting	2006-03-02			865	1	1	1	18.5911	Yes	No	Active		200+	0	>=30$ per month
38	2014-06-20	2017-04-28	2017	Male	1978-01-01	36	Married/Cohabiting	2006-03-02			865				18.5911	Yes	No	Active		200+	0	>=30$ per month
38	2014-06-20	2017-11-10	2017	Male	1978-01-01	36	Married/Cohabiting	2006-03-02			865	1	1	1	18.5911	Yes	No	Active		200+	0	>=30$ per month
38	2014-06-20	2018-05-04	2018	Male	1978-01-01	36	Married/Cohabiting	2006-03-02			865				18.5911	Yes	No	Active		200+	0	>=30$ per month
38	2014-06-20	2018-05-17	2018	Male	1978-01-01	36	Married/Cohabiting	2006-03-02			865				18.5911	Yes	No	Active		200+	0	>=30$ per month
38	2014-06-20	2018-08-24	2018	Male	1978-01-01	36	Married/Cohabiting	2006-03-02			865				18.5911	Yes	No	Active		200+	0	>=30$ per month
38	2014-06-20	2018-11-15	2018	Male	1978-01-01	36	Married/Cohabiting	2006-03-02			865	1	1	1	18.5911	Yes	No	Active		200+	0	>=30$ per month
38	2014-06-20	2019-05-03	2019	Male	1978-01-01	36	Married/Cohabiting	2006-03-02			865				18.5911	Yes	No	Active		200+	0	>=30$ per month
38	2014-06-20	2019-09-20	2019	Male	1978-01-01	36	Married/Cohabiting	2006-03-02			865				18.5911	Yes	No	Active		200+	0	>=30$ per month
38	2014-06-20	2019-11-11	2019	Male	1978-01-01	36	Married/Cohabiting	2006-03-02			865	1	0	1	18.5911	Yes	No	Active		200+	0	>=30$ per month
38	2014-06-20	2020-05-25	2020	Male	1978-01-01	36	Married/Cohabiting	2006-03-02			865				18.5911	Yes	No	Active		200+	0	>=30$ per month
38	2014-06-20	2020-09-22	2020	Male	1978-01-01	36	Married/Cohabiting	2006-03-02			865				18.5911	Yes	No	Active		200+	0	>=30$ per month
38	2014-06-20	2021-03-22	2021	Male	1978-01-01	36	Married/Cohabiting	2006-03-02			865				18.5911	Yes	No	Active		200+	0	>=30$ per month
38	2014-06-20	2021-08-30	2021	Male	1978-01-01	36	Married/Cohabiting	2006-03-02			865				18.5911	Yes	No	Active		200+	0	>=30$ per month
38	2014-06-20	2021-11-08	2021	Male	1978-01-01	36	Married/Cohabiting	2006-03-02			865	1		1	18.5911	Yes	No	Active		200+	0	>=30$ per month
38	2014-06-20	2021-11-16	2021	Male	1978-01-01	36	Married/Cohabiting	2006-03-02			865				18.5911	Yes	No	Active		200+	0	>=30$ per month
39	2014-05-06	2014-05-07	2014	Female	1974-02-15	40	Married/Cohabiting	2004-08-30	2014-02-11	20	621				21.6311	Yes	No	Active	<50	200+	0	>=30$ per month
39	2014-05-06	2014-07-29	2014	Female	1974-02-15	40	Married/Cohabiting	2004-08-30	2014-02-11	20	621				21.6311	Yes	No	Active	<50	200+	0	>=30$ per month
39	2014-05-06	2014-10-21	2014	Female	1974-02-15	40	Married/Cohabiting	2004-08-30	2014-02-11	20	621				21.6311	Yes	No	Active	<50	200+	0	>=30$ per month
39	2014-05-06	2014-12-16	2014	Female	1974-02-15	40	Married/Cohabiting	2004-08-30	2014-02-11	20	621				21.6311	Yes	No	Active	<50	200+	0	>=30$ per month
39	2014-05-06	2015-02-10	2015	Female	1974-02-15	40	Married/Cohabiting	2004-08-30	2014-02-11	20	621	1	0	1	21.6311	Yes	No	Active	<50	200+	0	>=30$ per month
39	2014-05-06	2015-05-14	2015	Female	1974-02-15	40	Married/Cohabiting	2004-08-30	2014-02-11	20	621				21.6311	Yes	No	Active	<50	200+	0	>=30$ per month
39	2014-05-06	2015-07-14	2015	Female	1974-02-15	40	Married/Cohabiting	2004-08-30	2014-02-11	20	621				21.6311	Yes	No	Active	<50	200+	0	>=30$ per month
39	2014-05-06	2015-09-08	2015	Female	1974-02-15	40	Married/Cohabiting	2004-08-30	2014-02-11	20	621				21.6311	Yes	No	Active	<50	200+	0	>=30$ per month
39	2014-05-06	2015-11-03	2015	Female	1974-02-15	40	Married/Cohabiting	2004-08-30	2014-02-11	20	621				21.6311	Yes	No	Active	<50	200+	0	>=30$ per month
39	2014-05-06	2016-02-02	2016	Female	1974-02-15	40	Married/Cohabiting	2004-08-30	2014-02-11	20	621				21.6311	Yes	No	Active	<50	200+	0	>=30$ per month
39	2014-05-06	2016-04-26	2016	Female	1974-02-15	40	Married/Cohabiting	2004-08-30	2014-02-11	20	621	1	1	1	21.6311	Yes	No	Active	<50	200+	0	>=30$ per month
39	2014-05-06	2016-10-11	2016	Female	1974-02-15	40	Married/Cohabiting	2004-08-30	2014-02-11	20	621				21.6311	Yes	No	Active	<50	200+	0	>=30$ per month
39	2014-05-06	2017-01-31	2017	Female	1974-02-15	40	Married/Cohabiting	2004-08-30	2014-02-11	20	621	1	1	1	21.6311	Yes	No	Active	<50	200+	0	>=30$ per month
39	2014-05-06	2017-07-18	2017	Female	1974-02-15	40	Married/Cohabiting	2004-08-30	2014-02-11	20	621				21.6311	Yes	No	Active	<50	200+	0	>=30$ per month
39	2014-05-06	2018-01-04	2018	Female	1974-02-15	40	Married/Cohabiting	2004-08-30	2014-02-11	20	621				21.6311	Yes	No	Active	<50	200+	0	>=30$ per month
39	2014-05-06	2018-02-06	2018	Female	1974-02-15	40	Married/Cohabiting	2004-08-30	2014-02-11	20	621	1	1	1	21.6311	Yes	No	Active	<50	200+	0	>=30$ per month
39	2014-05-06	2018-07-31	2018	Female	1974-02-15	40	Married/Cohabiting	2004-08-30	2014-02-11	20	621				21.6311	Yes	No	Active	<50	200+	0	>=30$ per month
39	2014-05-06	2018-08-28	2018	Female	1974-02-15	40	Married/Cohabiting	2004-08-30	2014-02-11	20	621				21.6311	Yes	No	Active	<50	200+	0	>=30$ per month
39	2014-05-06	2018-09-25	2018	Female	1974-02-15	40	Married/Cohabiting	2004-08-30	2014-02-11	20	621				21.6311	Yes	No	Active	<50	200+	0	>=30$ per month
39	2014-05-06	2018-10-23	2018	Female	1974-02-15	40	Married/Cohabiting	2004-08-30	2014-02-11	20	621				21.6311	Yes	No	Active	<50	200+	0	>=30$ per month
39	2014-05-06	2018-11-20	2018	Female	1974-02-15	40	Married/Cohabiting	2004-08-30	2014-02-11	20	621				21.6311	Yes	No	Active	<50	200+	0	>=30$ per month
39	2014-05-06	2019-01-15	2019	Female	1974-02-15	40	Married/Cohabiting	2004-08-30	2014-02-11	20	621				21.6311	Yes	No	Active	<50	200+	0	>=30$ per month
39	2014-05-06	2019-02-05	2019	Female	1974-02-15	40	Married/Cohabiting	2004-08-30	2014-02-11	20	621	1	1	0	21.6311	Yes	No	Active	<50	200+	0	>=30$ per month
39	2014-05-06	2019-03-04	2019	Female	1974-02-15	40	Married/Cohabiting	2004-08-30	2014-02-11	20	621				21.6311	Yes	No	Active	<50	200+	0	>=30$ per month
39	2014-05-06	2019-05-28	2019	Female	1974-02-15	40	Married/Cohabiting	2004-08-30	2014-02-11	20	621				21.6311	Yes	No	Active	<50	200+	0	>=30$ per month
39	2014-05-06	2019-07-23	2019	Female	1974-02-15	40	Married/Cohabiting	2004-08-30	2014-02-11	20	621				21.6311	Yes	No	Active	<50	200+	0	>=30$ per month
39	2014-05-06	2019-11-19	2019	Female	1974-02-15	40	Married/Cohabiting	2004-08-30	2014-02-11	20	621				21.6311	Yes	No	Active	<50	200+	0	>=30$ per month
39	2014-05-06	2020-02-04	2020	Female	1974-02-15	40	Married/Cohabiting	2004-08-30	2014-02-11	20	621	1	1	1	21.6311	Yes	No	Active	<50	200+	0	>=30$ per month
39	2014-05-06	2020-06-08	2020	Female	1974-02-15	40	Married/Cohabiting	2004-08-30	2014-02-11	20	621				21.6311	Yes	No	Active	<50	200+	0	>=30$ per month
39	2014-05-06	2020-09-28	2020	Female	1974-02-15	40	Married/Cohabiting	2004-08-30	2014-02-11	20	621				21.6311	Yes	No	Active	<50	200+	0	>=30$ per month
39	2014-05-06	2020-11-16	2020	Female	1974-02-15	40	Married/Cohabiting	2004-08-30	2014-02-11	20	621	1		1	21.6311	Yes	No	Active	<50	200+	0	>=30$ per month
39	2014-05-06	2021-02-02	2021	Female	1974-02-15	40	Married/Cohabiting	2004-08-30	2014-02-11	20	621				21.6311	Yes	No	Active	<50	200+	0	>=30$ per month
39	2014-05-06	2021-04-27	2021	Female	1974-02-15	40	Married/Cohabiting	2004-08-30	2014-02-11	20	621				21.6311	Yes	No	Active	<50	200+	0	>=30$ per month
39	2014-05-06	2021-07-22	2021	Female	1974-02-15	40	Married/Cohabiting	2004-08-30	2014-02-11	20	621				21.6311	Yes	No	Active	<50	200+	0	>=30$ per month
39	2014-05-06	2021-10-18	2021	Female	1974-02-15	40	Married/Cohabiting	2004-08-30	2014-02-11	20	621				21.6311	Yes	No	Active	<50	200+	0	>=30$ per month
40	2014-08-11	2014-08-12	2014	Female	1954-04-01	60	Single/Separated/Divorced/Widowed	2004-07-14	2014-08-11	19845	841				21.3333	Yes	No	Active	50+	200+	0	>=30$ per month
40	2014-08-11	2014-09-08	2014	Female	1954-04-01	60	Single/Separated/Divorced/Widowed	2004-07-14	2014-08-11	19845	841				21.3333	Yes	No	Active	50+	200+	0	>=30$ per month
40	2014-08-11	2014-10-06	2014	Female	1954-04-01	60	Single/Separated/Divorced/Widowed	2004-07-14	2014-08-11	19845	841				21.3333	Yes	No	Active	50+	200+	0	>=30$ per month
40	2014-08-11	2014-12-01	2014	Female	1954-04-01	60	Single/Separated/Divorced/Widowed	2004-07-14	2014-08-11	19845	841				21.3333	Yes	No	Active	50+	200+	0	>=30$ per month
40	2014-08-11	2015-01-15	2015	Female	1954-04-01	60	Single/Separated/Divorced/Widowed	2004-07-14	2014-08-11	19845	841	1	1	1	21.3333	Yes	No	Active	50+	200+	0	>=30$ per month
40	2014-08-11	2015-04-16	2015	Female	1954-04-01	60	Single/Separated/Divorced/Widowed	2004-07-14	2014-08-11	19845	841				21.3333	Yes	No	Active	50+	200+	0	>=30$ per month
40	2014-08-11	2015-06-12	2015	Female	1954-04-01	60	Single/Separated/Divorced/Widowed	2004-07-14	2014-08-11	19845	841				21.3333	Yes	No	Active	50+	200+	0	>=30$ per month
40	2014-08-11	2015-08-07	2015	Female	1954-04-01	60	Single/Separated/Divorced/Widowed	2004-07-14	2014-08-11	19845	841				21.3333	Yes	No	Active	50+	200+	0	>=30$ per month
40	2014-08-11	2015-10-06	2015	Female	1954-04-01	60	Single/Separated/Divorced/Widowed	2004-07-14	2014-08-11	19845	841				21.3333	Yes	No	Active	50+	200+	0	>=30$ per month
40	2014-08-11	2015-12-01	2015	Female	1954-04-01	60	Single/Separated/Divorced/Widowed	2004-07-14	2014-08-11	19845	841				21.3333	Yes	No	Active	50+	200+	0	>=30$ per month
40	2014-08-11	2016-01-14	2016	Female	1954-04-01	60	Single/Separated/Divorced/Widowed	2004-07-14	2014-08-11	19845	841	1	1	1	21.3333	Yes	No	Active	50+	200+	0	>=30$ per month
40	2014-08-11	2016-04-07	2016	Female	1954-04-01	60	Single/Separated/Divorced/Widowed	2004-07-14	2014-08-11	19845	841				21.3333	Yes	No	Active	50+	200+	0	>=30$ per month
40	2014-08-11	2016-07-07	2016	Female	1954-04-01	60	Single/Separated/Divorced/Widowed	2004-07-14	2014-08-11	19845	841				21.3333	Yes	No	Active	50+	200+	0	>=30$ per month
40	2014-08-11	2016-09-29	2016	Female	1954-04-01	60	Single/Separated/Divorced/Widowed	2004-07-14	2014-08-11	19845	841				21.3333	Yes	No	Active	50+	200+	0	>=30$ per month
40	2014-08-11	2017-01-12	2017	Female	1954-04-01	60	Single/Separated/Divorced/Widowed	2004-07-14	2014-08-11	19845	841	1	1	1	21.3333	Yes	No	Active	50+	200+	0	>=30$ per month
40	2014-08-11	2017-09-14	2017	Female	1954-04-01	60	Single/Separated/Divorced/Widowed	2004-07-14	2014-08-11	19845	841				21.3333	Yes	No	Active	50+	200+	0	>=30$ per month
40	2014-08-11	2017-10-05	2017	Female	1954-04-01	60	Single/Separated/Divorced/Widowed	2004-07-14	2014-08-11	19845	841				21.3333	Yes	No	Active	50+	200+	0	>=30$ per month
40	2014-08-11	2017-11-06	2017	Female	1954-04-01	60	Single/Separated/Divorced/Widowed	2004-07-14	2014-08-11	19845	841				21.3333	Yes	No	Active	50+	200+	0	>=30$ per month
40	2014-08-11	2018-01-11	2018	Female	1954-04-01	60	Single/Separated/Divorced/Widowed	2004-07-14	2014-08-11	19845	841	1	1	1	21.3333	Yes	No	Active	50+	200+	0	>=30$ per month
40	2014-08-11	2018-04-05	2018	Female	1954-04-01	60	Single/Separated/Divorced/Widowed	2004-07-14	2014-08-11	19845	841				21.3333	Yes	No	Active	50+	200+	0	>=30$ per month
40	2014-08-11	2018-06-28	2018	Female	1954-04-01	60	Single/Separated/Divorced/Widowed	2004-07-14	2014-08-11	19845	841				21.3333	Yes	No	Active	50+	200+	0	>=30$ per month
40	2014-08-11	2018-09-20	2018	Female	1954-04-01	60	Single/Separated/Divorced/Widowed	2004-07-14	2014-08-11	19845	841				21.3333	Yes	No	Active	50+	200+	0	>=30$ per month
40	2014-08-11	2019-01-10	2019	Female	1954-04-01	60	Single/Separated/Divorced/Widowed	2004-07-14	2014-08-11	19845	841	1	1	1	21.3333	Yes	No	Active	50+	200+	0	>=30$ per month
40	2014-08-11	2019-05-02	2019	Female	1954-04-01	60	Single/Separated/Divorced/Widowed	2004-07-14	2014-08-11	19845	841				21.3333	Yes	No	Active	50+	200+	0	>=30$ per month
40	2014-08-11	2019-10-31	2019	Female	1954-04-01	60	Single/Separated/Divorced/Widowed	2004-07-14	2014-08-11	19845	841				21.3333	Yes	No	Active	50+	200+	0	>=30$ per month
40	2014-08-11	2020-01-09	2020	Female	1954-04-01	60	Single/Separated/Divorced/Widowed	2004-07-14	2014-08-11	19845	841	1	1	1	21.3333	Yes	No	Active	50+	200+	0	>=30$ per month
40	2014-08-11	2020-04-24	2020	Female	1954-04-01	60	Single/Separated/Divorced/Widowed	2004-07-14	2014-08-11	19845	841				21.3333	Yes	No	Active	50+	200+	0	>=30$ per month
40	2014-08-11	2020-08-14	2020	Female	1954-04-01	60	Single/Separated/Divorced/Widowed	2004-07-14	2014-08-11	19845	841				21.3333	Yes	No	Active	50+	200+	0	>=30$ per month
40	2014-08-11	2020-10-29	2020	Female	1954-04-01	60	Single/Separated/Divorced/Widowed	2004-07-14	2014-08-11	19845	841				21.3333	Yes	No	Active	50+	200+	0	>=30$ per month
40	2014-08-11	2021-01-07	2021	Female	1954-04-01	60	Single/Separated/Divorced/Widowed	2004-07-14	2014-08-11	19845	841	1		1	21.3333	Yes	No	Active	50+	200+	0	>=30$ per month
40	2014-08-11	2021-04-15	2021	Female	1954-04-01	60	Single/Separated/Divorced/Widowed	2004-07-14	2014-08-11	19845	841				21.3333	Yes	No	Active	50+	200+	0	>=30$ per month
40	2014-08-11	2021-08-19	2021	Female	1954-04-01	60	Single/Separated/Divorced/Widowed	2004-07-14	2014-08-11	19845	841				21.3333	Yes	No	Active	50+	200+	0	>=30$ per month
40	2014-08-11	2021-11-04	2021	Female	1954-04-01	60	Single/Separated/Divorced/Widowed	2004-07-14	2014-08-11	19845	841				21.3333	Yes	No	Active	50+	200+	0	>=30$ per month
41	2014-09-05	2014-09-06	2014	Female	1980-01-01	35	Single/Separated/Divorced/Widowed	2004-07-23			862				21.6333	Yes	No	Active		200+	0	<30$ per month
41	2014-09-05	2014-09-29	2014	Female	1980-01-01	35	Single/Separated/Divorced/Widowed	2004-07-23			862	1	1	1	21.6333	Yes	No	Active		200+	0	<30$ per month
41	2014-09-05	2014-10-31	2014	Female	1980-01-01	35	Single/Separated/Divorced/Widowed	2004-07-23			862				21.6333	Yes	No	Active		200+	0	<30$ per month
41	2014-09-05	2015-03-12	2015	Female	1980-01-01	35	Single/Separated/Divorced/Widowed	2004-07-23			862				21.6333	Yes	No	Active		200+	0	<30$ per month
41	2014-09-05	2015-04-09	2015	Female	1980-01-01	35	Single/Separated/Divorced/Widowed	2004-07-23			862				21.6333	Yes	No	Active		200+	0	<30$ per month
41	2014-09-05	2015-06-25	2015	Female	1980-01-01	35	Single/Separated/Divorced/Widowed	2004-07-23			862				21.6333	Yes	No	Active		200+	0	<30$ per month
41	2014-09-05	2015-08-20	2015	Female	1980-01-01	35	Single/Separated/Divorced/Widowed	2004-07-23			862				21.6333	Yes	No	Active		200+	0	<30$ per month
41	2014-09-05	2015-09-29	2015	Female	1980-01-01	35	Single/Separated/Divorced/Widowed	2004-07-23			862	1	1	1	21.6333	Yes	No	Active		200+	0	<30$ per month
41	2014-09-05	2015-11-30	2015	Female	1980-01-01	35	Single/Separated/Divorced/Widowed	2004-07-23			862				21.6333	Yes	No	Active		200+	0	<30$ per month
41	2014-09-05	2016-01-25	2016	Female	1980-01-01	35	Single/Separated/Divorced/Widowed	2004-07-23			862				21.6333	Yes	No	Active		200+	0	<30$ per month
41	2014-09-05	2016-05-02	2016	Female	1980-01-01	35	Single/Separated/Divorced/Widowed	2004-07-23			862				21.6333	Yes	No	Active		200+	0	<30$ per month
41	2014-09-05	2016-08-01	2016	Female	1980-01-01	35	Single/Separated/Divorced/Widowed	2004-07-23			862				21.6333	Yes	No	Active		200+	0	<30$ per month
41	2014-09-05	2016-09-22	2016	Female	1980-01-01	35	Single/Separated/Divorced/Widowed	2004-07-23			862	1	1	1	21.6333	Yes	No	Active		200+	0	<30$ per month
41	2014-09-05	2016-10-24	2016	Female	1980-01-01	35	Single/Separated/Divorced/Widowed	2004-07-23			862				21.6333	Yes	No	Active		200+	0	<30$ per month
41	2014-09-05	2017-01-10	2017	Female	1980-01-01	35	Single/Separated/Divorced/Widowed	2004-07-23			862				21.6333	Yes	No	Active		200+	0	<30$ per month
41	2014-09-05	2017-02-14	2017	Female	1980-01-01	35	Single/Separated/Divorced/Widowed	2004-07-23			862				21.6333	Yes	No	Active		200+	0	<30$ per month
41	2014-09-05	2017-04-27	2017	Female	1980-01-01	35	Single/Separated/Divorced/Widowed	2004-07-23			862				21.6333	Yes	No	Active		200+	0	<30$ per month
41	2014-09-05	2017-07-27	2017	Female	1980-01-01	35	Single/Separated/Divorced/Widowed	2004-07-23			862				21.6333	Yes	No	Active		200+	0	<30$ per month
41	2014-09-05	2017-08-24	2017	Female	1980-01-01	35	Single/Separated/Divorced/Widowed	2004-07-23			862				21.6333	Yes	No	Active		200+	0	<30$ per month
41	2014-09-05	2017-09-21	2017	Female	1980-01-01	35	Single/Separated/Divorced/Widowed	2004-07-23			862	1	1	1	21.6333	Yes	No	Active		200+	0	<30$ per month	1
41	2014-09-05	2017-11-17	2017	Female	1980-01-01	35	Single/Separated/Divorced/Widowed	2004-07-23			862				21.6333	Yes	No	Active		200+	0	<30$ per month
41	2014-09-05	2018-01-09	2018	Female	1980-01-01	35	Single/Separated/Divorced/Widowed	2004-07-23			862				21.6333	Yes	No	Active		200+	0	<30$ per month
41	2014-09-05	2018-02-12	2018	Female	1980-01-01	35	Single/Separated/Divorced/Widowed	2004-07-23			862				21.6333	Yes	No	Active		200+	0	<30$ per month
41	2014-09-05	2018-04-09	2018	Female	1980-01-01	35	Single/Separated/Divorced/Widowed	2004-07-23			862				21.6333	Yes	No	Active		200+	0	<30$ per month
41	2014-09-05	2018-05-07	2018	Female	1980-01-01	35	Single/Separated/Divorced/Widowed	2004-07-23			862				21.6333	Yes	No	Active		200+	0	<30$ per month
41	2014-09-05	2018-07-03	2018	Female	1980-01-01	35	Single/Separated/Divorced/Widowed	2004-07-23			862				21.6333	Yes	No	Active		200+	0	<30$ per month
41	2014-09-05	2018-09-20	2018	Female	1980-01-01	35	Single/Separated/Divorced/Widowed	2004-07-23			862	1	1	1	21.6333	Yes	No	Active		200+	0	<30$ per month
41	2014-09-05	2018-12-13	2018	Female	1980-01-01	35	Single/Separated/Divorced/Widowed	2004-07-23			862				21.6333	Yes	No	Active		200+	0	<30$ per month
41	2014-09-05	2019-04-04	2019	Female	1980-01-01	35	Single/Separated/Divorced/Widowed	2004-07-23			862				21.6333	Yes	No	Active		200+	0	<30$ per month
41	2014-09-05	2019-06-27	2019	Female	1980-01-01	35	Single/Separated/Divorced/Widowed	2004-07-23			862				21.6333	Yes	No	Active		200+	0	<30$ per month
41	2014-09-05	2019-09-20	2019	Female	1980-01-01	35	Single/Separated/Divorced/Widowed	2004-07-23			862	1	0	1	21.6333	Yes	No	Active		200+	0	<30$ per month
41	2014-09-05	2020-01-10	2020	Female	1980-01-01	35	Single/Separated/Divorced/Widowed	2004-07-23			862				21.6333	Yes	No	Active		200+	0	<30$ per month
41	2014-09-05	2020-06-11	2020	Female	1980-01-01	35	Single/Separated/Divorced/Widowed	2004-07-23			862				21.6333	Yes	No	Active		200+	0	<30$ per month
41	2014-09-05	2020-10-01	2020	Female	1980-01-01	35	Single/Separated/Divorced/Widowed	2004-07-23			862				21.6333	Yes	No	Active		200+	0	<30$ per month
41	2014-09-05	2020-11-26	2020	Female	1980-01-01	35	Single/Separated/Divorced/Widowed	2004-07-23			862				21.6333	Yes	No	Active		200+	0	<30$ per month
41	2014-09-05	2021-02-18	2021	Female	1980-01-01	35	Single/Separated/Divorced/Widowed	2004-07-23			862				21.6333	Yes	No	Active		200+	0	<30$ per month
41	2014-09-05	2021-06-11	2021	Female	1980-01-01	35	Single/Separated/Divorced/Widowed	2004-07-23			862				21.6333	Yes	No	Active		200+	0	<30$ per month
41	2014-09-05	2021-10-07	2021	Female	1980-01-01	35	Single/Separated/Divorced/Widowed	2004-07-23			862				21.6333	Yes	No	Active		200+	0	<30$ per month
41	2014-09-05	2021-11-04	2021	Female	1980-01-01	35	Single/Separated/Divorced/Widowed	2004-07-23			862	1		1	21.6333	Yes	No	Active		200+	0	<30$ per month
42	2014-07-28	2014-07-29	2014	Female	1962-01-01	53	Married/Cohabiting	2005-01-10			612				24.0055	Yes	No	Active		200+	0	<30$ per month
42	2014-07-28	2014-11-10	2014	Female	1962-01-01	53	Married/Cohabiting	2005-01-10			612				24.0055	Yes	No	Active		200+	0	<30$ per month
42	2014-07-28	2014-11-11	2014	Female	1962-01-01	53	Married/Cohabiting	2005-01-10			612	1	1	1	24.0055	Yes	No	Active		200+	0	<30$ per month
42	2014-07-28	2015-02-02	2015	Female	1962-01-01	53	Married/Cohabiting	2005-01-10			612				24.0055	Yes	No	Active		200+	0	<30$ per month
42	2014-07-28	2015-04-27	2015	Female	1962-01-01	53	Married/Cohabiting	2005-01-10			612				24.0055	Yes	No	Active		200+	0	<30$ per month
42	2014-07-28	2015-06-22	2015	Female	1962-01-01	53	Married/Cohabiting	2005-01-10			612				24.0055	Yes	No	Active		200+	0	<30$ per month
42	2014-07-28	2015-08-17	2015	Female	1962-01-01	53	Married/Cohabiting	2005-01-10			612				24.0055	Yes	No	Active		200+	0	<30$ per month
42	2014-07-28	2015-11-09	2015	Female	1962-01-01	53	Married/Cohabiting	2005-01-10			612	1	1	1	24.0055	Yes	No	Active		200+	0	<30$ per month
42	2014-07-28	2016-02-08	2016	Female	1962-01-01	53	Married/Cohabiting	2005-01-10			612				24.0055	Yes	No	Active		200+	0	<30$ per month
42	2014-07-28	2016-05-02	2016	Female	1962-01-01	53	Married/Cohabiting	2005-01-10			612				24.0055	Yes	No	Active		200+	0	<30$ per month
42	2014-07-28	2016-07-25	2016	Female	1962-01-01	53	Married/Cohabiting	2005-01-10			612				24.0055	Yes	No	Active		200+	0	<30$ per month
42	2014-07-28	2016-09-19	2016	Female	1962-01-01	53	Married/Cohabiting	2005-01-10			612				24.0055	Yes	No	Active		200+	0	<30$ per month
42	2014-07-28	2016-11-07	2016	Female	1962-01-01	53	Married/Cohabiting	2005-01-10			612	1	1	1	24.0055	Yes	No	Active		200+	0	<30$ per month
42	2014-07-28	2017-04-24	2017	Female	1962-01-01	53	Married/Cohabiting	2005-01-10			612				24.0055	Yes	No	Active		200+	0	<30$ per month
42	2014-07-28	2017-07-20	2017	Female	1962-01-01	53	Married/Cohabiting	2005-01-10			612				24.0055	Yes	No	Active		200+	0	<30$ per month
42	2014-07-28	2017-11-06	2017	Female	1962-01-01	53	Married/Cohabiting	2005-01-10			612	1	1	1	24.0055	Yes	No	Active		200+	0	<30$ per month
42	2014-07-28	2018-04-27	2018	Female	1962-01-01	53	Married/Cohabiting	2005-01-10			612				24.0055	Yes	No	Active		200+	0	<30$ per month
42	2014-07-28	2018-05-14	2018	Female	1962-01-01	53	Married/Cohabiting	2005-01-10			612				24.0055	Yes	No	Active		200+	0	<30$ per month
42	2014-07-28	2018-08-06	2018	Female	1962-01-01	53	Married/Cohabiting	2005-01-10			612				24.0055	Yes	No	Active		200+	0	<30$ per month
42	2014-07-28	2018-11-05	2018	Female	1962-01-01	53	Married/Cohabiting	2005-01-10			612	1	1	1	24.0055	Yes	No	Active		200+	0	<30$ per month
42	2014-07-28	2019-04-15	2019	Female	1962-01-01	53	Married/Cohabiting	2005-01-10			612				24.0055	Yes	No	Active		200+	0	<30$ per month
42	2014-07-28	2019-05-13	2019	Female	1962-01-01	53	Married/Cohabiting	2005-01-10			612				24.0055	Yes	No	Active		200+	0	<30$ per month
42	2014-07-28	2019-06-11	2019	Female	1962-01-01	53	Married/Cohabiting	2005-01-10			612				24.0055	Yes	No	Active		200+	0	<30$ per month
42	2014-07-28	2019-07-09	2019	Female	1962-01-01	53	Married/Cohabiting	2005-01-10			612				24.0055	Yes	No	Active		200+	0	<30$ per month
42	2014-07-28	2019-09-18	2019	Female	1962-01-01	53	Married/Cohabiting	2005-01-10			612				24.0055	Yes	No	Active		200+	0	<30$ per month
42	2014-07-28	2019-10-29	2019	Female	1962-01-01	53	Married/Cohabiting	2005-01-10			612	1	1	1	24.0055	Yes	No	Active		200+	0	<30$ per month
42	2014-07-28	2020-02-18	2020	Female	1962-01-01	53	Married/Cohabiting	2005-01-10			612				24.0055	Yes	No	Active		200+	0	<30$ per month
42	2014-07-28	2020-07-17	2020	Female	1962-01-01	53	Married/Cohabiting	2005-01-10			612				24.0055	Yes	No	Active		200+	0	<30$ per month
42	2014-07-28	2020-10-27	2020	Female	1962-01-01	53	Married/Cohabiting	2005-01-10			612	1	1	1	24.0055	Yes	No	Active		200+	0	<30$ per month
42	2014-07-28	2021-04-13	2021	Female	1962-01-01	53	Married/Cohabiting	2005-01-10			612				24.0055	Yes	No	Active		200+	0	<30$ per month
42	2014-07-28	2021-07-06	2021	Female	1962-01-01	53	Married/Cohabiting	2005-01-10			612				24.0055	Yes	No	Active		200+	0	<30$ per month
42	2014-07-28	2021-11-02	2021	Female	1962-01-01	53	Married/Cohabiting	2005-01-10			612	1		1	24.0055	Yes	No	Active		200+	0	<30$ per month
43	2014-06-23	2014-06-24	2014	Female	1969-10-21	45	Single/Separated/Divorced/Widowed	2004-07-12			1130				23.2335	Yes	No	Active		200+	0	>=30$ per month
43	2014-06-23	2014-09-29	2014	Female	1969-10-21	45	Single/Separated/Divorced/Widowed	2004-07-12			1130				23.2335	Yes	No	Active		200+	0	>=30$ per month
43	2014-06-23	2014-10-06	2014	Female	1969-10-21	45	Single/Separated/Divorced/Widowed	2004-07-12			1130	1	1	1	23.2335	Yes	No	Active		200+	0	>=30$ per month
43	2014-06-23	2014-12-15	2014	Female	1969-10-21	45	Single/Separated/Divorced/Widowed	2004-07-12			1130				23.2335	Yes	No	Active		200+	0	>=30$ per month
43	2014-06-23	2015-03-09	2015	Female	1969-10-21	45	Single/Separated/Divorced/Widowed	2004-07-12			1130				23.2335	Yes	No	Active		200+	0	>=30$ per month
43	2014-06-23	2015-06-08	2015	Female	1969-10-21	45	Single/Separated/Divorced/Widowed	2004-07-12			1130				23.2335	Yes	No	Active		200+	0	>=30$ per month
43	2014-06-23	2015-07-06	2015	Female	1969-10-21	45	Single/Separated/Divorced/Widowed	2004-07-12			1130				23.2335	Yes	No	Active		200+	0	>=30$ per month
43	2014-06-23	2015-10-06	2015	Female	1969-10-21	45	Single/Separated/Divorced/Widowed	2004-07-12			1130	1	1	1	23.2335	Yes	No	Active		200+	0	>=30$ per month
43	2014-06-23	2016-03-01	2016	Female	1969-10-21	45	Single/Separated/Divorced/Widowed	2004-07-12			1130				23.2335	Yes	No	Active		200+	0	>=30$ per month
43	2014-06-23	2016-06-20	2016	Female	1969-10-21	45	Single/Separated/Divorced/Widowed	2004-07-12			1130				23.2335	Yes	No	Active		200+	0	>=30$ per month
43	2014-06-23	2016-10-10	2016	Female	1969-10-21	45	Single/Separated/Divorced/Widowed	2004-07-12			1130	1	1	1	23.2335	Yes	No	Active		200+	0	>=30$ per month
43	2014-06-23	2017-01-10	2017	Female	1969-10-21	45	Single/Separated/Divorced/Widowed	2004-07-12			1130				23.2335	Yes	No	Active		200+	0	>=30$ per month
43	2014-06-23	2017-02-09	2017	Female	1969-10-21	45	Single/Separated/Divorced/Widowed	2004-07-12			1130				23.2335	Yes	No	Active		200+	0	>=30$ per month
43	2014-06-23	2017-03-13	2017	Female	1969-10-21	45	Single/Separated/Divorced/Widowed	2004-07-12			1130				23.2335	Yes	No	Active		200+	0	>=30$ per month
43	2014-06-23	2017-05-04	2017	Female	1969-10-21	45	Single/Separated/Divorced/Widowed	2004-07-12			1130				23.2335	Yes	No	Active		200+	0	>=30$ per month
43	2014-06-23	2017-05-26	2017	Female	1969-10-21	45	Single/Separated/Divorced/Widowed	2004-07-12			1130				23.2335	Yes	No	Active		200+	0	>=30$ per month
43	2014-06-23	2017-08-24	2017	Female	1969-10-21	45	Single/Separated/Divorced/Widowed	2004-07-12			1130				23.2335	Yes	No	Active		200+	0	>=30$ per month
43	2014-06-23	2017-10-06	2017	Female	1969-10-21	45	Single/Separated/Divorced/Widowed	2004-07-12			1130	1	1	1	23.2335	Yes	No	Active		200+	0	>=30$ per month
43	2014-06-23	2018-01-12	2018	Female	1969-10-21	45	Single/Separated/Divorced/Widowed	2004-07-12			1130				23.2335	Yes	No	Active		200+	0	>=30$ per month
43	2014-06-23	2018-05-07	2018	Female	1969-10-21	45	Single/Separated/Divorced/Widowed	2004-07-12			1130				23.2335	Yes	No	Active		200+	0	>=30$ per month
43	2014-06-23	2018-08-14	2018	Female	1969-10-21	45	Single/Separated/Divorced/Widowed	2004-07-12			1130				23.2335	Yes	No	Active		200+	0	>=30$ per month
43	2014-06-23	2018-10-05	2018	Female	1969-10-21	45	Single/Separated/Divorced/Widowed	2004-07-12			1130	1	1	1	23.2335	Yes	No	Active		200+	0	>=30$ per month
43	2014-06-23	2019-01-28	2019	Female	1969-10-21	45	Single/Separated/Divorced/Widowed	2004-07-12			1130				23.2335	Yes	No	Active		200+	0	>=30$ per month
43	2014-06-23	2019-04-18	2019	Female	1969-10-21	45	Single/Separated/Divorced/Widowed	2004-07-12			1130				23.2335	Yes	No	Active		200+	0	>=30$ per month
43	2014-06-23	2019-07-18	2019	Female	1969-10-21	45	Single/Separated/Divorced/Widowed	2004-07-12			1130				23.2335	Yes	No	Active		200+	0	>=30$ per month
43	2014-06-23	2019-10-01	2019	Female	1969-10-21	45	Single/Separated/Divorced/Widowed	2004-07-12			1130	1	0	1	23.2335	Yes	No	Active		200+	0	>=30$ per month
43	2014-06-23	2020-04-17	2020	Female	1969-10-21	45	Single/Separated/Divorced/Widowed	2004-07-12			1130				23.2335	Yes	No	Active		200+	0	>=30$ per month
43	2014-06-23	2020-07-20	2020	Female	1969-10-21	45	Single/Separated/Divorced/Widowed	2004-07-12			1130				23.2335	Yes	No	Active		200+	0	>=30$ per month
43	2014-06-23	2020-09-29	2020	Female	1969-10-21	45	Single/Separated/Divorced/Widowed	2004-07-12			1130				23.2335	Yes	No	Active		200+	0	>=30$ per month
43	2014-06-23	2021-03-23	2021	Female	1969-10-21	45	Single/Separated/Divorced/Widowed	2004-07-12			1130	1		1	23.2335	Yes	No	Active		200+	0	>=30$ per month
43	2014-06-23	2021-10-11	2021	Female	1969-10-21	45	Single/Separated/Divorced/Widowed	2004-07-12			1130				23.2335	Yes	No	Active		200+	0	>=30$ per month
44	2014-07-22	2014-07-23	2014	Female	1976-01-01	39	Single/Separated/Divorced/Widowed	2004-07-09			380				14.6788	Yes	No	Active		200+	1	>=30$ per month
44	2014-07-22	2014-08-11	2014	Female	1976-01-01	39	Single/Separated/Divorced/Widowed	2004-07-09			380	1	1	1	14.6788	Yes	No	Active		200+	1	>=30$ per month
44	2014-07-22	2014-10-13	2014	Female	1976-01-01	39	Single/Separated/Divorced/Widowed	2004-07-09			380				14.6788	Yes	No	Active		200+	1	>=30$ per month
44	2014-07-22	2015-01-05	2015	Female	1976-01-01	39	Single/Separated/Divorced/Widowed	2004-07-09			380				14.6788	Yes	No	Active		200+	1	>=30$ per month
44	2014-07-22	2015-03-30	2015	Female	1976-01-01	39	Single/Separated/Divorced/Widowed	2004-07-09			380				14.6788	Yes	No	Active		200+	1	>=30$ per month
44	2014-07-22	2015-06-29	2015	Female	1976-01-01	39	Single/Separated/Divorced/Widowed	2004-07-09			380				14.6788	Yes	No	Active		200+	1	>=30$ per month
44	2014-07-22	2015-08-10	2015	Female	1976-01-01	39	Single/Separated/Divorced/Widowed	2004-07-09			380				14.6788	Yes	No	Active		200+	1	>=30$ per month
44	2014-07-22	2015-08-13	2015	Female	1976-01-01	39	Single/Separated/Divorced/Widowed	2004-07-09			380	1	1	1	14.6788	Yes	No	Active		200+	1	>=30$ per month
44	2014-07-22	2015-11-16	2015	Female	1976-01-01	39	Single/Separated/Divorced/Widowed	2004-07-09			380				14.6788	Yes	No	Active		200+	1	>=30$ per month
44	2014-07-22	2016-02-08	2016	Female	1976-01-01	39	Single/Separated/Divorced/Widowed	2004-07-09			380				14.6788	Yes	No	Active		200+	1	>=30$ per month
44	2014-07-22	2016-05-02	2016	Female	1976-01-01	39	Single/Separated/Divorced/Widowed	2004-07-09			380				14.6788	Yes	No	Active		200+	1	>=30$ per month
44	2014-07-22	2016-08-02	2016	Female	1976-01-01	39	Single/Separated/Divorced/Widowed	2004-07-09			380	1	1	0	14.6788	Yes	No	Active		200+	1	>=30$ per month
44	2014-07-22	2016-08-09	2016	Female	1976-01-01	39	Single/Separated/Divorced/Widowed	2004-07-09			380				14.6788	Yes	No	Active		200+	1	>=30$ per month
44	2014-07-22	2016-08-30	2016	Female	1976-01-01	39	Single/Separated/Divorced/Widowed	2004-07-09			380				14.6788	Yes	No	Active		200+	1	>=30$ per month
44	2014-07-22	2016-10-27	2016	Female	1976-01-01	39	Single/Separated/Divorced/Widowed	2004-07-09			380				14.6788	Yes	No	Active		200+	1	>=30$ per month
44	2014-07-22	2017-01-19	2017	Female	1976-01-01	39	Single/Separated/Divorced/Widowed	2004-07-09			380				14.6788	Yes	No	Active		200+	1	>=30$ per month
44	2014-07-22	2017-04-13	2017	Female	1976-01-01	39	Single/Separated/Divorced/Widowed	2004-07-09			380				14.6788	Yes	No	Active		200+	1	>=30$ per month
44	2014-07-22	2017-06-19	2017	Female	1976-01-01	39	Single/Separated/Divorced/Widowed	2004-07-09			380				14.6788	Yes	No	Active		200+	1	>=30$ per month
44	2014-07-22	2017-07-20	2017	Female	1976-01-01	39	Single/Separated/Divorced/Widowed	2004-07-09			380	1	1	0	14.6788	Yes	No	Active		200+	1	>=30$ per month
44	2014-07-22	2017-10-12	2017	Female	1976-01-01	39	Single/Separated/Divorced/Widowed	2004-07-09			380				14.6788	Yes	No	Active		200+	1	>=30$ per month
44	2014-07-22	2017-11-10	2017	Female	1976-01-01	39	Single/Separated/Divorced/Widowed	2004-07-09			380				14.6788	Yes	No	Active		200+	1	>=30$ per month
44	2014-07-22	2018-02-02	2018	Female	1976-01-01	39	Single/Separated/Divorced/Widowed	2004-07-09			380				14.6788	Yes	No	Active		200+	1	>=30$ per month
44	2014-07-22	2018-03-01	2018	Female	1976-01-01	39	Single/Separated/Divorced/Widowed	2004-07-09			380				14.6788	Yes	No	Active		200+	1	>=30$ per month
44	2014-07-22	2018-03-29	2018	Female	1976-01-01	39	Single/Separated/Divorced/Widowed	2004-07-09			380				14.6788	Yes	No	Active		200+	1	>=30$ per month
44	2014-07-22	2018-04-12	2018	Female	1976-01-01	39	Single/Separated/Divorced/Widowed	2004-07-09			380				14.6788	Yes	No	Active		200+	1	>=30$ per month
44	2014-07-22	2018-04-19	2018	Female	1976-01-01	39	Single/Separated/Divorced/Widowed	2004-07-09			380				14.6788	Yes	No	Active		200+	1	>=30$ per month
44	2014-07-22	2018-06-14	2018	Female	1976-01-01	39	Single/Separated/Divorced/Widowed	2004-07-09			380				14.6788	Yes	No	Active		200+	1	>=30$ per month
44	2014-07-22	2018-08-06	2018	Female	1976-01-01	39	Single/Separated/Divorced/Widowed	2004-07-09			380	1	1	1	14.6788	Yes	No	Active		200+	1	>=30$ per month
44	2014-07-22	2018-11-01	2018	Female	1976-01-01	39	Single/Separated/Divorced/Widowed	2004-07-09			380				14.6788	Yes	No	Active		200+	1	>=30$ per month
44	2014-07-22	2018-12-07	2018	Female	1976-01-01	39	Single/Separated/Divorced/Widowed	2004-07-09			380				14.6788	Yes	No	Active		200+	1	>=30$ per month
44	2014-07-22	2018-12-17	2018	Female	1976-01-01	39	Single/Separated/Divorced/Widowed	2004-07-09			380				14.6788	Yes	No	Active		200+	1	>=30$ per month
44	2014-07-22	2019-02-28	2019	Female	1976-01-01	39	Single/Separated/Divorced/Widowed	2004-07-09			380				14.6788	Yes	No	Active		200+	1	>=30$ per month
44	2014-07-22	2019-05-23	2019	Female	1976-01-01	39	Single/Separated/Divorced/Widowed	2004-07-09			380				14.6788	Yes	No	Active		200+	1	>=30$ per month
44	2014-07-22	2019-08-05	2019	Female	1976-01-01	39	Single/Separated/Divorced/Widowed	2004-07-09			380	1	0	1	14.6788	Yes	No	Active		200+	1	>=30$ per month
44	2014-07-22	2019-10-01	2019	Female	1976-01-01	39	Single/Separated/Divorced/Widowed	2004-07-09			380				14.6788	Yes	No	Active		200+	1	>=30$ per month
44	2014-07-22	2019-11-21	2019	Female	1976-01-01	39	Single/Separated/Divorced/Widowed	2004-07-09			380				14.6788	Yes	No	Active		200+	1	>=30$ per month
44	2014-07-22	2020-01-16	2020	Female	1976-01-01	39	Single/Separated/Divorced/Widowed	2004-07-09			380				14.6788	Yes	No	Active		200+	1	>=30$ per month
44	2014-07-22	2020-06-08	2020	Female	1976-01-01	39	Single/Separated/Divorced/Widowed	2004-07-09			380				14.6788	Yes	No	Active		200+	1	>=30$ per month
44	2014-07-22	2020-09-15	2020	Female	1976-01-01	39	Single/Separated/Divorced/Widowed	2004-07-09			380				14.6788	Yes	No	Active		200+	1	>=30$ per month
44	2014-07-22	2020-10-26	2020	Female	1976-01-01	39	Single/Separated/Divorced/Widowed	2004-07-09			380	1	0	1	14.6788	Yes	No	Active		200+	1	>=30$ per month
44	2014-07-22	2021-04-22	2021	Female	1976-01-01	39	Single/Separated/Divorced/Widowed	2004-07-09			380				14.6788	Yes	No	Active		200+	1	>=30$ per month
44	2014-07-22	2021-10-19	2021	Female	1976-01-01	39	Single/Separated/Divorced/Widowed	2004-07-09			380	1		1	14.6788	Yes	No	Active		200+	1	>=30$ per month
45	2014-07-04	2014-07-05	2014	Male	1962-01-01	52	Married/Cohabiting	2004-07-30			378				20.7852	Yes	No	Active		200+	0	>=30$ per month
45	2014-07-04	2014-09-25	2014	Male	1962-01-01	52	Married/Cohabiting	2004-07-30			378				20.7852	Yes	No	Active		200+	0	>=30$ per month
45	2014-07-04	2014-10-16	2014	Male	1962-01-01	52	Married/Cohabiting	2004-07-30			378	1	1	1	20.7852	Yes	No	Active		200+	0	>=30$ per month
45	2014-07-04	2014-12-18	2014	Male	1962-01-01	52	Married/Cohabiting	2004-07-30			378				20.7852	Yes	No	Active		200+	0	>=30$ per month
45	2014-07-04	2015-03-12	2015	Male	1962-01-01	52	Married/Cohabiting	2004-07-30			378				20.7852	Yes	No	Active		200+	0	>=30$ per month
45	2014-07-04	2015-06-11	2015	Male	1962-01-01	52	Married/Cohabiting	2004-07-30			378				20.7852	Yes	No	Active		200+	0	>=30$ per month
45	2014-07-04	2015-08-06	2015	Male	1962-01-01	52	Married/Cohabiting	2004-07-30			378				20.7852	Yes	No	Active		200+	0	>=30$ per month
45	2014-07-04	2015-10-15	2015	Male	1962-01-01	52	Married/Cohabiting	2004-07-30			378	1	1	1	20.7852	Yes	No	Active		200+	0	>=30$ per month
45	2014-07-04	2015-12-10	2015	Male	1962-01-01	52	Married/Cohabiting	2004-07-30			378				20.7852	Yes	No	Active		200+	0	>=30$ per month
45	2014-07-04	2016-02-04	2016	Male	1962-01-01	52	Married/Cohabiting	2004-07-30			378				20.7852	Yes	No	Active		200+	0	>=30$ per month
45	2014-07-04	2016-05-19	2016	Male	1962-01-01	52	Married/Cohabiting	2004-07-30			378				20.7852	Yes	No	Active		200+	0	>=30$ per month
45	2014-07-04	2016-08-11	2016	Male	1962-01-01	52	Married/Cohabiting	2004-07-30			378				20.7852	Yes	No	Active		200+	0	>=30$ per month
45	2014-07-04	2016-10-13	2016	Male	1962-01-01	52	Married/Cohabiting	2004-07-30			378	1	1	0	20.7852	Yes	No	Active		200+	0	>=30$ per month
45	2014-07-04	2017-01-12	2017	Male	1962-01-01	52	Married/Cohabiting	2004-07-30			378				20.7852	Yes	No	Active		200+	0	>=30$ per month
45	2014-07-04	2017-04-06	2017	Male	1962-01-01	52	Married/Cohabiting	2004-07-30			378				20.7852	Yes	No	Active		200+	0	>=30$ per month
45	2014-07-04	2017-06-29	2017	Male	1962-01-01	52	Married/Cohabiting	2004-07-30			378				20.7852	Yes	No	Active		200+	0	>=30$ per month
45	2014-07-04	2017-10-12	2017	Male	1962-01-01	52	Married/Cohabiting	2004-07-30			378	1	1	1	20.7852	Yes	No	Active		200+	0	>=30$ per month
45	2014-07-04	2018-01-04	2018	Male	1962-01-01	52	Married/Cohabiting	2004-07-30			378				20.7852	Yes	No	Active		200+	0	>=30$ per month
45	2014-07-04	2018-03-29	2018	Male	1962-01-01	52	Married/Cohabiting	2004-07-30			378				20.7852	Yes	No	Active		200+	0	>=30$ per month
45	2014-07-04	2018-06-21	2018	Male	1962-01-01	52	Married/Cohabiting	2004-07-30			378				20.7852	Yes	No	Active		200+	0	>=30$ per month
45	2014-07-04	2018-10-11	2018	Male	1962-01-01	52	Married/Cohabiting	2004-07-30			378	1	1	1	20.7852	Yes	No	Active		200+	0	>=30$ per month
45	2014-07-04	2019-01-31	2019	Male	1962-01-01	52	Married/Cohabiting	2004-07-30			378				20.7852	Yes	No	Active		200+	0	>=30$ per month
45	2014-07-04	2019-05-30	2019	Male	1962-01-01	52	Married/Cohabiting	2004-07-30			378				20.7852	Yes	No	Active		200+	0	>=30$ per month
45	2014-07-04	2019-08-22	2019	Male	1962-01-01	52	Married/Cohabiting	2004-07-30			378				20.7852	Yes	No	Active		200+	0	>=30$ per month
45	2014-07-04	2019-10-10	2019	Male	1962-01-01	52	Married/Cohabiting	2004-07-30			378	1	0	1	20.7852	Yes	No	Active		200+	0	>=30$ per month
45	2014-07-04	2020-01-30	2020	Male	1962-01-01	52	Married/Cohabiting	2004-07-30			378				20.7852	Yes	No	Active		200+	0	>=30$ per month
45	2014-07-04	2020-05-28	2020	Male	1962-01-01	52	Married/Cohabiting	2004-07-30			378				20.7852	Yes	No	Active		200+	0	>=30$ per month
45	2014-07-04	2020-09-17	2020	Male	1962-01-01	52	Married/Cohabiting	2004-07-30			378				20.7852	Yes	No	Active		200+	0	>=30$ per month
45	2014-07-04	2021-01-18	2021	Male	1962-01-01	52	Married/Cohabiting	2004-07-30			378				20.7852	Yes	No	Active		200+	0	>=30$ per month
45	2014-07-04	2021-04-13	2021	Male	1962-01-01	52	Married/Cohabiting	2004-07-30			378				20.7852	Yes	No	Active		200+	0	>=30$ per month
45	2014-07-04	2021-05-11	2021	Male	1962-01-01	52	Married/Cohabiting	2004-07-30			378				20.7852	Yes	No	Active		200+	0	>=30$ per month
45	2014-07-04	2021-07-06	2021	Male	1962-01-01	52	Married/Cohabiting	2004-07-30			378				20.7852	Yes	No	Active		200+	0	>=30$ per month
45	2014-07-04	2021-10-07	2021	Male	1962-01-01	52	Married/Cohabiting	2004-07-30			378				20.7852	Yes	No	Active		200+	0	>=30$ per month
45	2014-07-04	2021-10-11	2021	Male	1962-01-01	52	Married/Cohabiting	2004-07-30			378	1		1	20.7852	Yes	No	Active		200+	0	>=30$ per month
46	2014-08-15	2014-08-16	2014	Female	1952-01-01	63	Single/Separated/Divorced/Widowed	2004-09-22			435				23.3726	No	No	Active		200+	0	<30$ per month
46	2014-08-15	2014-11-14	2014	Female	1952-01-01	63	Single/Separated/Divorced/Widowed	2004-09-22			435				23.3726	No	No	Active		200+	0	<30$ per month
46	2014-08-15	2014-12-05	2014	Female	1952-01-01	63	Single/Separated/Divorced/Widowed	2004-09-22			435	1	1	1	23.3726	No	No	Active		200+	0	<30$ per month
46	2014-08-15	2015-02-13	2015	Female	1952-01-01	63	Single/Separated/Divorced/Widowed	2004-09-22			435				23.3726	No	No	Active		200+	0	<30$ per month
46	2014-08-15	2015-05-08	2015	Female	1952-01-01	63	Single/Separated/Divorced/Widowed	2004-09-22			435				23.3726	No	No	Active		200+	0	<30$ per month
46	2014-08-15	2015-07-03	2015	Female	1952-01-01	63	Single/Separated/Divorced/Widowed	2004-09-22			435				23.3726	No	No	Active		200+	0	<30$ per month
46	2014-08-15	2015-10-02	2015	Female	1952-01-01	63	Single/Separated/Divorced/Widowed	2004-09-22			435				23.3726	No	No	Active		200+	0	<30$ per month
46	2014-08-15	2015-12-04	2015	Female	1952-01-01	63	Single/Separated/Divorced/Widowed	2004-09-22			435	1	1	1	23.3726	No	No	Active		200+	0	<30$ per month
46	2014-08-15	2016-02-26	2016	Female	1952-01-01	63	Single/Separated/Divorced/Widowed	2004-09-22			435				23.3726	No	No	Active		200+	0	<30$ per month
46	2014-08-15	2016-05-20	2016	Female	1952-01-01	63	Single/Separated/Divorced/Widowed	2004-09-22			435				23.3726	No	No	Active		200+	0	<30$ per month
46	2014-08-15	2016-08-12	2016	Female	1952-01-01	63	Single/Separated/Divorced/Widowed	2004-09-22			435				23.3726	No	No	Active		200+	0	<30$ per month
46	2014-08-15	2016-11-04	2016	Female	1952-01-01	63	Single/Separated/Divorced/Widowed	2004-09-22			435				23.3726	No	No	Active		200+	0	<30$ per month
46	2014-08-15	2016-12-02	2016	Female	1952-01-01	63	Single/Separated/Divorced/Widowed	2004-09-22			435	1	1	1	23.3726	No	No	Active		200+	0	<30$ per month
46	2014-08-15	2017-02-24	2017	Female	1952-01-01	63	Single/Separated/Divorced/Widowed	2004-09-22			435				23.3726	No	No	Active		200+	0	<30$ per month
46	2014-08-15	2017-05-19	2017	Female	1952-01-01	63	Single/Separated/Divorced/Widowed	2004-09-22			435				23.3726	No	No	Active		200+	0	<30$ per month
46	2014-08-15	2017-08-11	2017	Female	1952-01-01	63	Single/Separated/Divorced/Widowed	2004-09-22			435				23.3726	No	No	Active		200+	0	<30$ per month
46	2014-08-15	2017-12-01	2017	Female	1952-01-01	63	Single/Separated/Divorced/Widowed	2004-09-22			435	1	1	1	23.3726	No	No	Active		200+	0	<30$ per month
46	2014-08-15	2018-02-23	2018	Female	1952-01-01	63	Single/Separated/Divorced/Widowed	2004-09-22			435				23.3726	No	No	Active		200+	0	<30$ per month
46	2014-08-15	2018-05-18	2018	Female	1952-01-01	63	Single/Separated/Divorced/Widowed	2004-09-22			435				23.3726	No	No	Active		200+	0	<30$ per month
46	2014-08-15	2018-08-10	2018	Female	1952-01-01	63	Single/Separated/Divorced/Widowed	2004-09-22			435				23.3726	No	No	Active		200+	0	<30$ per month
46	2014-08-15	2018-11-30	2018	Female	1952-01-01	63	Single/Separated/Divorced/Widowed	2004-09-22			435	1	1	1	23.3726	No	No	Active		200+	0	<30$ per month
46	2014-08-15	2019-03-26	2019	Female	1952-01-01	63	Single/Separated/Divorced/Widowed	2004-09-22			435				23.3726	No	No	Active		200+	0	<30$ per month
46	2014-08-15	2019-07-16	2019	Female	1952-01-01	63	Single/Separated/Divorced/Widowed	2004-09-22			435				23.3726	No	No	Active		200+	0	<30$ per month
46	2014-08-15	2019-11-29	2019	Female	1952-01-01	63	Single/Separated/Divorced/Widowed	2004-09-22			435	1	1	1	23.3726	No	No	Active		200+	0	<30$ per month
46	2014-08-15	2020-03-20	2020	Female	1952-01-01	63	Single/Separated/Divorced/Widowed	2004-09-22			435				23.3726	No	No	Active		200+	0	<30$ per month
46	2014-08-15	2020-07-17	2020	Female	1952-01-01	63	Single/Separated/Divorced/Widowed	2004-09-22			435				23.3726	No	No	Active		200+	0	<30$ per month
46	2014-08-15	2020-11-27	2020	Female	1952-01-01	63	Single/Separated/Divorced/Widowed	2004-09-22			435	1	1	1	23.3726	No	No	Active		200+	0	<30$ per month
46	2014-08-15	2021-03-19	2021	Female	1952-01-01	63	Single/Separated/Divorced/Widowed	2004-09-22			435				23.3726	No	No	Active		200+	0	<30$ per month
46	2014-08-15	2021-07-09	2021	Female	1952-01-01	63	Single/Separated/Divorced/Widowed	2004-09-22			435				23.3726	No	No	Active		200+	0	<30$ per month
46	2014-08-15	2021-10-29	2021	Female	1952-01-01	63	Single/Separated/Divorced/Widowed	2004-09-22			435	1		1	23.3726	No	No	Active		200+	0	<30$ per month
47	2014-08-11	2014-10-27	2014	Female	1967-12-14	47	Married/Cohabiting	2004-07-30				1	1	1		Yes	No	LTFU				<30$ per month
47	2014-08-11	2014-12-16	2014	Female	1967-12-14	47	Married/Cohabiting	2004-07-30								Yes	No	LTFU				<30$ per month
47	2014-08-11	2015-02-10	2015	Female	1967-12-14	47	Married/Cohabiting	2004-07-30								Yes	No	LTFU				<30$ per month
47	2014-08-11	2015-04-09	2015	Female	1967-12-14	47	Married/Cohabiting	2004-07-30								Yes	No	LTFU				<30$ per month
47	2014-08-11	2015-06-11	2015	Female	1967-12-14	47	Married/Cohabiting	2004-07-30								Yes	No	LTFU				<30$ per month
47	2014-08-11	2015-08-06	2015	Female	1967-12-14	47	Married/Cohabiting	2004-07-30								Yes	No	LTFU				<30$ per month
47	2014-08-11	2015-10-01	2015	Female	1967-12-14	47	Married/Cohabiting	2004-07-30								Yes	No	LTFU				<30$ per month
47	2014-08-11	2015-10-19	2015	Female	1967-12-14	47	Married/Cohabiting	2004-07-30				1	1	1		Yes	No	LTFU				<30$ per month
47	2014-08-11	2015-12-14	2015	Female	1967-12-14	47	Married/Cohabiting	2004-07-30								Yes	No	LTFU				<30$ per month
47	2014-08-11	2016-03-17	2016	Female	1967-12-14	47	Married/Cohabiting	2004-07-30								Yes	No	LTFU				<30$ per month
47	2014-08-11	2016-04-14	2016	Female	1967-12-14	47	Married/Cohabiting	2004-07-30								Yes	No	LTFU				<30$ per month
47	2014-08-11	2016-06-16	2016	Female	1967-12-14	47	Married/Cohabiting	2004-07-30								Yes	No	LTFU				<30$ per month
47	2014-08-11	2016-09-09	2016	Female	1967-12-14	47	Married/Cohabiting	2004-07-30								Yes	No	LTFU				<30$ per month
47	2014-08-11	2016-10-17	2016	Female	1967-12-14	47	Married/Cohabiting	2004-07-30				1	1	0		Yes	No	LTFU				<30$ per month
47	2014-08-11	2017-01-16	2017	Female	1967-12-14	47	Married/Cohabiting	2004-07-30								Yes	No	LTFU				<30$ per month
47	2014-08-11	2017-04-11	2017	Female	1967-12-14	47	Married/Cohabiting	2004-07-30								Yes	No	LTFU				<30$ per month
47	2014-08-11	2017-07-07	2017	Female	1967-12-14	47	Married/Cohabiting	2004-07-30								Yes	No	LTFU				<30$ per month
47	2014-08-11	2017-10-17	2017	Female	1967-12-14	47	Married/Cohabiting	2004-07-30				0	1	0		Yes	No	LTFU				<30$ per month
47	2014-08-11	2018-01-16	2018	Female	1967-12-14	47	Married/Cohabiting	2004-07-30								Yes	No	LTFU				<30$ per month
47	2014-08-11	2018-04-12	2018	Female	1967-12-14	47	Married/Cohabiting	2004-07-30								Yes	No	LTFU				<30$ per month
47	2014-08-11	2018-07-05	2018	Female	1967-12-14	47	Married/Cohabiting	2004-07-30								Yes	No	LTFU				<30$ per month
47	2014-08-11	2018-10-15	2018	Female	1967-12-14	47	Married/Cohabiting	2004-07-30				1	1	1		Yes	No	LTFU				<30$ per month
47	2014-08-11	2019-02-05	2019	Female	1967-12-14	47	Married/Cohabiting	2004-07-30								Yes	No	LTFU				<30$ per month
47	2014-08-11	2019-05-28	2019	Female	1967-12-14	47	Married/Cohabiting	2004-07-30								Yes	No	LTFU				<30$ per month
47	2014-08-11	2019-08-20	2019	Female	1967-12-14	47	Married/Cohabiting	2004-07-30				0		0		Yes	No	LTFU				<30$ per month
47	2014-08-11	2019-10-14	2019	Female	1967-12-14	47	Married/Cohabiting	2004-07-30								Yes	No	LTFU				<30$ per month
47	2014-08-11	2020-01-13	2020	Female	1967-12-14	47	Married/Cohabiting	2004-07-30								Yes	No	LTFU				<30$ per month
47	2014-08-11	2020-07-09	2020	Female	1967-12-14	47	Married/Cohabiting	2004-07-30								Yes	No	LTFU				<30$ per month
47	2014-08-11	2020-10-29	2020	Female	1967-12-14	47	Married/Cohabiting	2004-07-30								Yes	No	LTFU				<30$ per month
48	2015-05-07	2015-05-08	2015	Female	1977-12-28	37	Married/Cohabiting	2004-08-09	2015-05-07	75	458				20.9366	Yes	No	Active	50+	200+	0	>=30$ per month
48	2015-05-07	2015-07-02	2015	Female	1977-12-28	37	Married/Cohabiting	2004-08-09	2015-05-07	75	458				20.9366	Yes	No	Active	50+	200+	0	>=30$ per month
48	2015-05-07	2015-08-27	2015	Female	1977-12-28	37	Married/Cohabiting	2004-08-09	2015-05-07	75	458				20.9366	Yes	No	Active	50+	200+	0	>=30$ per month
48	2015-05-07	2015-10-22	2015	Female	1977-12-28	37	Married/Cohabiting	2004-08-09	2015-05-07	75	458				20.9366	Yes	No	Active	50+	200+	0	>=30$ per month
48	2015-05-07	2015-12-17	2015	Female	1977-12-28	37	Married/Cohabiting	2004-08-09	2015-05-07	75	458				20.9366	Yes	No	Active	50+	200+	0	>=30$ per month
48	2015-05-07	2016-03-10	2016	Female	1977-12-28	37	Married/Cohabiting	2004-08-09	2015-05-07	75	458				20.9366	Yes	No	Active	50+	200+	0	>=30$ per month
48	2015-05-07	2016-05-06	2016	Female	1977-12-28	37	Married/Cohabiting	2004-08-09	2015-05-07	75	458	1	1	1	20.9366	Yes	No	Active	50+	200+	0	>=30$ per month
48	2015-05-07	2016-06-02	2016	Female	1977-12-28	37	Married/Cohabiting	2004-08-09	2015-05-07	75	458				20.9366	Yes	No	Active	50+	200+	0	>=30$ per month
48	2015-05-07	2016-08-25	2016	Female	1977-12-28	37	Married/Cohabiting	2004-08-09	2015-05-07	75	458				20.9366	Yes	No	Active	50+	200+	0	>=30$ per month
48	2015-05-07	2016-11-17	2016	Female	1977-12-28	37	Married/Cohabiting	2004-08-09	2015-05-07	75	458				20.9366	Yes	No	Active	50+	200+	0	>=30$ per month
48	2015-05-07	2017-02-09	2017	Female	1977-12-28	37	Married/Cohabiting	2004-08-09	2015-05-07	75	458				20.9366	Yes	No	Active	50+	200+	0	>=30$ per month
48	2015-05-07	2017-05-04	2017	Female	1977-12-28	37	Married/Cohabiting	2004-08-09	2015-05-07	75	458	1	1	1	20.9366	Yes	No	Active	50+	200+	0	>=30$ per month
48	2015-05-07	2017-08-03	2017	Female	1977-12-28	37	Married/Cohabiting	2004-08-09	2015-05-07	75	458				20.9366	Yes	No	Active	50+	200+	0	>=30$ per month
48	2015-05-07	2017-10-26	2017	Female	1977-12-28	37	Married/Cohabiting	2004-08-09	2015-05-07	75	458				20.9366	Yes	No	Active	50+	200+	0	>=30$ per month
48	2015-05-07	2018-01-16	2018	Female	1977-12-28	37	Married/Cohabiting	2004-08-09	2015-05-07	75	458				20.9366	Yes	No	Active	50+	200+	0	>=30$ per month
48	2015-05-07	2018-05-07	2018	Female	1977-12-28	37	Married/Cohabiting	2004-08-09	2015-05-07	75	458	1	1	1	20.9366	Yes	No	Active	50+	200+	0	>=30$ per month
48	2015-05-07	2018-06-25	2018	Female	1977-12-28	37	Married/Cohabiting	2004-08-09	2015-05-07	75	458				20.9366	Yes	No	Active	50+	200+	0	>=30$ per month
48	2015-05-07	2018-07-30	2018	Female	1977-12-28	37	Married/Cohabiting	2004-08-09	2015-05-07	75	458				20.9366	Yes	No	Active	50+	200+	0	>=30$ per month
48	2015-05-07	2018-08-06	2018	Female	1977-12-28	37	Married/Cohabiting	2004-08-09	2015-05-07	75	458				20.9366	Yes	No	Active	50+	200+	0	>=30$ per month
48	2015-05-07	2018-08-13	2018	Female	1977-12-28	37	Married/Cohabiting	2004-08-09	2015-05-07	75	458				20.9366	Yes	No	Active	50+	200+	0	>=30$ per month
48	2015-05-07	2018-09-13	2018	Female	1977-12-28	37	Married/Cohabiting	2004-08-09	2015-05-07	75	458				20.9366	Yes	No	Active	50+	200+	0	>=30$ per month
48	2015-05-07	2018-10-12	2018	Female	1977-12-28	37	Married/Cohabiting	2004-08-09	2015-05-07	75	458				20.9366	Yes	No	Active	50+	200+	0	>=30$ per month
48	2015-05-07	2019-01-11	2019	Female	1977-12-28	37	Married/Cohabiting	2004-08-09	2015-05-07	75	458				20.9366	Yes	No	Active	50+	200+	0	>=30$ per month
48	2015-05-07	2019-05-03	2019	Female	1977-12-28	37	Married/Cohabiting	2004-08-09	2015-05-07	75	458	1	1	1	20.9366	Yes	No	Active	50+	200+	0	>=30$ per month	1
48	2015-05-07	2019-08-23	2019	Female	1977-12-28	37	Married/Cohabiting	2004-08-09	2015-05-07	75	458				20.9366	Yes	No	Active	50+	200+	0	>=30$ per month
48	2015-05-07	2019-09-20	2019	Female	1977-12-28	37	Married/Cohabiting	2004-08-09	2015-05-07	75	458				20.9366	Yes	No	Active	50+	200+	0	>=30$ per month
48	2015-05-07	2019-09-24	2019	Female	1977-12-28	37	Married/Cohabiting	2004-08-09	2015-05-07	75	458				20.9366	Yes	No	Active	50+	200+	0	>=30$ per month
48	2015-05-07	2019-10-01	2019	Female	1977-12-28	37	Married/Cohabiting	2004-08-09	2015-05-07	75	458				20.9366	Yes	No	Active	50+	200+	0	>=30$ per month
48	2015-05-07	2019-10-15	2019	Female	1977-12-28	37	Married/Cohabiting	2004-08-09	2015-05-07	75	458				20.9366	Yes	No	Active	50+	200+	0	>=30$ per month
48	2015-05-07	2019-12-10	2019	Female	1977-12-28	37	Married/Cohabiting	2004-08-09	2015-05-07	75	458				20.9366	Yes	No	Active	50+	200+	0	>=30$ per month
48	2015-05-07	2020-01-07	2020	Female	1977-12-28	37	Married/Cohabiting	2004-08-09	2015-05-07	75	458				20.9366	Yes	No	Active	50+	200+	0	>=30$ per month
48	2015-05-07	2020-02-13	2020	Female	1977-12-28	37	Married/Cohabiting	2004-08-09	2015-05-07	75	458				20.9366	Yes	No	Active	50+	200+	0	>=30$ per month
48	2015-05-07	2020-04-30	2020	Female	1977-12-28	37	Married/Cohabiting	2004-08-09	2015-05-07	75	458	1	1		20.9366	Yes	No	Active	50+	200+	0	>=30$ per month
48	2015-05-07	2020-06-15	2020	Female	1977-12-28	37	Married/Cohabiting	2004-08-09	2015-05-07	75	458				20.9366	Yes	No	Active	50+	200+	0	>=30$ per month
48	2015-05-07	2020-08-03	2020	Female	1977-12-28	37	Married/Cohabiting	2004-08-09	2015-05-07	75	458				20.9366	Yes	No	Active	50+	200+	0	>=30$ per month
48	2015-05-07	2020-09-07	2020	Female	1977-12-28	37	Married/Cohabiting	2004-08-09	2015-05-07	75	458				20.9366	Yes	No	Active	50+	200+	0	>=30$ per month
48	2015-05-07	2020-11-06	2020	Female	1977-12-28	37	Married/Cohabiting	2004-08-09	2015-05-07	75	458				20.9366	Yes	No	Active	50+	200+	0	>=30$ per month
48	2015-05-07	2021-03-05	2021	Female	1977-12-28	37	Married/Cohabiting	2004-08-09	2015-05-07	75	458				20.9366	Yes	No	Active	50+	200+	0	>=30$ per month
48	2015-05-07	2021-04-30	2021	Female	1977-12-28	37	Married/Cohabiting	2004-08-09	2015-05-07	75	458	1			20.9366	Yes	No	Active	50+	200+	0	>=30$ per month
48	2015-05-07	2021-08-03	2021	Female	1977-12-28	37	Married/Cohabiting	2004-08-09	2015-05-07	75	458				20.9366	Yes	No	Active	50+	200+	0	>=30$ per month
48	2015-05-07	2021-11-04	2021	Female	1977-12-28	37	Married/Cohabiting	2004-08-09	2015-05-07	75	458				20.9366	Yes	No	Active	50+	200+	0	>=30$ per month
49	2014-04-24	2014-04-25	2014	Female	1969-01-01	45	Married/Cohabiting	2004-08-06			761				19.8141	Yes	No	Active		200+	0	>=30$ per month
49	2014-04-24	2014-08-26	2014	Female	1969-01-01	45	Married/Cohabiting	2004-08-06			761	1	1	1	19.8141	Yes	No	Active		200+	0	>=30$ per month
49	2014-04-24	2014-11-18	2014	Female	1969-01-01	45	Married/Cohabiting	2004-08-06			761				19.8141	Yes	No	Active		200+	0	>=30$ per month
49	2014-04-24	2015-02-17	2015	Female	1969-01-01	45	Married/Cohabiting	2004-08-06			761				19.8141	Yes	No	Active		200+	0	>=30$ per month
49	2014-04-24	2015-05-19	2015	Female	1969-01-01	45	Married/Cohabiting	2004-08-06			761				19.8141	Yes	No	Active		200+	0	>=30$ per month
49	2014-04-24	2015-07-14	2015	Female	1969-01-01	45	Married/Cohabiting	2004-08-06			761				19.8141	Yes	No	Active		200+	0	>=30$ per month
49	2014-04-24	2015-08-25	2015	Female	1969-01-01	45	Married/Cohabiting	2004-08-06			761	1	1	1	19.8141	Yes	No	Active		200+	0	>=30$ per month
49	2014-04-24	2015-10-27	2015	Female	1969-01-01	45	Married/Cohabiting	2004-08-06			761				19.8141	Yes	No	Active		200+	0	>=30$ per month
49	2014-04-24	2015-12-22	2015	Female	1969-01-01	45	Married/Cohabiting	2004-08-06			761				19.8141	Yes	No	Active		200+	0	>=30$ per month
49	2014-04-24	2016-02-16	2016	Female	1969-01-01	45	Married/Cohabiting	2004-08-06			761				19.8141	Yes	No	Active		200+	0	>=30$ per month
49	2014-04-24	2016-05-10	2016	Female	1969-01-01	45	Married/Cohabiting	2004-08-06			761				19.8141	Yes	No	Active		200+	0	>=30$ per month
49	2014-04-24	2016-08-23	2016	Female	1969-01-01	45	Married/Cohabiting	2004-08-06			761	1	1	1	19.8141	Yes	No	Active		200+	0	>=30$ per month
49	2014-04-24	2016-11-15	2016	Female	1969-01-01	45	Married/Cohabiting	2004-08-06			761				19.8141	Yes	No	Active		200+	0	>=30$ per month
49	2014-04-24	2017-02-14	2017	Female	1969-01-01	45	Married/Cohabiting	2004-08-06			761				19.8141	Yes	No	Active		200+	0	>=30$ per month
49	2014-04-24	2017-05-16	2017	Female	1969-01-01	45	Married/Cohabiting	2004-08-06			761				19.8141	Yes	No	Active		200+	0	>=30$ per month
49	2014-04-24	2017-07-25	2017	Female	1969-01-01	45	Married/Cohabiting	2004-08-06			761				19.8141	Yes	No	Active		200+	0	>=30$ per month
49	2014-04-24	2017-08-22	2017	Female	1969-01-01	45	Married/Cohabiting	2004-08-06			761	1	1	0	19.8141	Yes	No	Active		200+	0	>=30$ per month
49	2014-04-24	2017-11-13	2017	Female	1969-01-01	45	Married/Cohabiting	2004-08-06			761				19.8141	Yes	No	Active		200+	0	>=30$ per month
49	2014-04-24	2018-02-19	2018	Female	1969-01-01	45	Married/Cohabiting	2004-08-06			761				19.8141	Yes	No	Active		200+	0	>=30$ per month
49	2014-04-24	2018-05-21	2018	Female	1969-01-01	45	Married/Cohabiting	2004-08-06			761				19.8141	Yes	No	Active		200+	0	>=30$ per month
49	2014-04-24	2018-08-20	2018	Female	1969-01-01	45	Married/Cohabiting	2004-08-06			761	1	1	1	19.8141	Yes	No	Active		200+	0	>=30$ per month
49	2014-04-24	2018-11-12	2018	Female	1969-01-01	45	Married/Cohabiting	2004-08-06			761				19.8141	Yes	No	Active		200+	0	>=30$ per month
49	2014-04-24	2018-12-03	2018	Female	1969-01-01	45	Married/Cohabiting	2004-08-06			761				19.8141	Yes	No	Active		200+	0	>=30$ per month
49	2014-04-24	2018-12-18	2018	Female	1969-01-01	45	Married/Cohabiting	2004-08-06			761				19.8141	Yes	No	Active		200+	0	>=30$ per month
49	2014-04-24	2019-04-09	2019	Female	1969-01-01	45	Married/Cohabiting	2004-08-06			761				19.8141	Yes	No	Active		200+	0	>=30$ per month
49	2014-04-24	2019-08-20	2019	Female	1969-01-01	45	Married/Cohabiting	2004-08-06			761	1	0	1	19.8141	Yes	No	Active		200+	0	>=30$ per month
49	2014-04-24	2019-11-12	2019	Female	1969-01-01	45	Married/Cohabiting	2004-08-06			761				19.8141	Yes	No	Active		200+	0	>=30$ per month
49	2014-04-24	2020-02-04	2020	Female	1969-01-01	45	Married/Cohabiting	2004-08-06			761				19.8141	Yes	No	Active		200+	0	>=30$ per month
49	2014-04-24	2020-05-26	2020	Female	1969-01-01	45	Married/Cohabiting	2004-08-06			761				19.8141	Yes	No	Active		200+	0	>=30$ per month
49	2014-04-24	2020-08-18	2020	Female	1969-01-01	45	Married/Cohabiting	2004-08-06			761				19.8141	Yes	No	Active		200+	0	>=30$ per month
49	2014-04-24	2020-10-13	2020	Female	1969-01-01	45	Married/Cohabiting	2004-08-06			761				19.8141	Yes	No	Active		200+	0	>=30$ per month
49	2014-04-24	2020-10-26	2020	Female	1969-01-01	45	Married/Cohabiting	2004-08-06			761				19.8141	Yes	No	Active		200+	0	>=30$ per month
49	2014-04-24	2021-05-25	2021	Female	1969-01-01	45	Married/Cohabiting	2004-08-06			761				19.8141	Yes	No	Active		200+	0	>=30$ per month
49	2014-04-24	2021-08-17	2021	Female	1969-01-01	45	Married/Cohabiting	2004-08-06			761	1		1	19.8141	Yes	No	Active		200+	0	>=30$ per month
50	2014-08-25	2014-08-26	2014	Female	1970-11-30	44	Single/Separated/Divorced/Widowed	2004-09-22			699				25.0995	Yes	No	Active		200+	0	<30$ per month
50	2014-08-25	2014-11-21	2014	Female	1970-11-30	44	Single/Separated/Divorced/Widowed	2004-09-22			699				25.0995	Yes	No	Active		200+	0	<30$ per month
50	2014-08-25	2015-01-06	2015	Female	1970-11-30	44	Single/Separated/Divorced/Widowed	2004-09-22			699	0	1	1	25.0995	Yes	No	Active		200+	0	<30$ per month
50	2014-08-25	2015-03-13	2015	Female	1970-11-30	44	Single/Separated/Divorced/Widowed	2004-09-22			699				25.0995	Yes	No	Active		200+	0	<30$ per month
50	2014-08-25	2015-06-05	2015	Female	1970-11-30	44	Single/Separated/Divorced/Widowed	2004-09-22			699				25.0995	Yes	No	Active		200+	0	<30$ per month
50	2014-08-25	2015-07-27	2015	Female	1970-11-30	44	Single/Separated/Divorced/Widowed	2004-09-22			699				25.0995	Yes	No	Active		200+	0	<30$ per month
50	2014-08-25	2015-09-21	2015	Female	1970-11-30	44	Single/Separated/Divorced/Widowed	2004-09-22			699				25.0995	Yes	No	Active		200+	0	<30$ per month
50	2014-08-25	2015-11-16	2015	Female	1970-11-30	44	Single/Separated/Divorced/Widowed	2004-09-22			699				25.0995	Yes	No	Active		200+	0	<30$ per month
50	2014-08-25	2015-12-11	2015	Female	1970-11-30	44	Single/Separated/Divorced/Widowed	2004-09-22			699	1	1	1	25.0995	Yes	No	Active		200+	0	<30$ per month
50	2014-08-25	2016-01-11	2016	Female	1970-11-30	44	Single/Separated/Divorced/Widowed	2004-09-22			699				25.0995	Yes	No	Active		200+	0	<30$ per month
50	2014-08-25	2016-03-11	2016	Female	1970-11-30	44	Single/Separated/Divorced/Widowed	2004-09-22			699				25.0995	Yes	No	Active		200+	0	<30$ per month
50	2014-08-25	2016-06-10	2016	Female	1970-11-30	44	Single/Separated/Divorced/Widowed	2004-09-22			699				25.0995	Yes	No	Active		200+	0	<30$ per month
50	2014-08-25	2016-08-19	2016	Female	1970-11-30	44	Single/Separated/Divorced/Widowed	2004-09-22			699				25.0995	Yes	No	Active		200+	0	<30$ per month
50	2014-08-25	2016-10-14	2016	Female	1970-11-30	44	Single/Separated/Divorced/Widowed	2004-09-22			699				25.0995	Yes	No	Active		200+	0	<30$ per month
50	2014-08-25	2016-12-09	2016	Female	1970-11-30	44	Single/Separated/Divorced/Widowed	2004-09-22			699	1	1	1	25.0995	Yes	No	Active		200+	0	<30$ per month
50	2014-08-25	2017-02-24	2017	Female	1970-11-30	44	Single/Separated/Divorced/Widowed	2004-09-22			699				25.0995	Yes	No	Active		200+	0	<30$ per month
50	2014-08-25	2017-05-19	2017	Female	1970-11-30	44	Single/Separated/Divorced/Widowed	2004-09-22			699				25.0995	Yes	No	Active		200+	0	<30$ per month
50	2014-08-25	2017-08-18	2017	Female	1970-11-30	44	Single/Separated/Divorced/Widowed	2004-09-22			699				25.0995	Yes	No	Active		200+	0	<30$ per month
50	2014-08-25	2017-12-08	2017	Female	1970-11-30	44	Single/Separated/Divorced/Widowed	2004-09-22			699	1	1	0	25.0995	Yes	No	Active		200+	0	<30$ per month
50	2014-08-25	2018-03-02	2018	Female	1970-11-30	44	Single/Separated/Divorced/Widowed	2004-09-22			699				25.0995	Yes	No	Active		200+	0	<30$ per month
50	2014-08-25	2018-05-25	2018	Female	1970-11-30	44	Single/Separated/Divorced/Widowed	2004-09-22			699				25.0995	Yes	No	Active		200+	0	<30$ per month
50	2014-08-25	2018-06-22	2018	Female	1970-11-30	44	Single/Separated/Divorced/Widowed	2004-09-22			699				25.0995	Yes	No	Active		200+	0	<30$ per month
50	2014-08-25	2018-09-14	2018	Female	1970-11-30	44	Single/Separated/Divorced/Widowed	2004-09-22			699				25.0995	Yes	No	Active		200+	0	<30$ per month
50	2014-08-25	2018-12-10	2018	Female	1970-11-30	44	Single/Separated/Divorced/Widowed	2004-09-22			699	1	1	1	25.0995	Yes	No	Active		200+	0	<30$ per month
50	2014-08-25	2019-04-01	2019	Female	1970-11-30	44	Single/Separated/Divorced/Widowed	2004-09-22			699				25.0995	Yes	No	Active		200+	0	<30$ per month
50	2014-08-25	2019-07-01	2019	Female	1970-11-30	44	Single/Separated/Divorced/Widowed	2004-09-22			699				25.0995	Yes	No	Active		200+	0	<30$ per month
50	2014-08-25	2019-09-18	2019	Female	1970-11-30	44	Single/Separated/Divorced/Widowed	2004-09-22			699				25.0995	Yes	No	Active		200+	0	<30$ per month
50	2014-08-25	2019-10-03	2019	Female	1970-11-30	44	Single/Separated/Divorced/Widowed	2004-09-22			699				25.0995	Yes	No	Active		200+	0	<30$ per month
50	2014-08-25	2019-10-17	2019	Female	1970-11-30	44	Single/Separated/Divorced/Widowed	2004-09-22			699				25.0995	Yes	No	Active		200+	0	<30$ per month
50	2014-08-25	2019-12-09	2019	Female	1970-11-30	44	Single/Separated/Divorced/Widowed	2004-09-22			699	1	1	1	25.0995	Yes	No	Active		200+	0	<30$ per month
50	2014-08-25	2020-02-24	2020	Female	1970-11-30	44	Single/Separated/Divorced/Widowed	2004-09-22			699				25.0995	Yes	No	Active		200+	0	<30$ per month
50	2014-08-25	2020-07-13	2020	Female	1970-11-30	44	Single/Separated/Divorced/Widowed	2004-09-22			699				25.0995	Yes	No	Active		200+	0	<30$ per month
50	2014-08-25	2020-10-15	2020	Female	1970-11-30	44	Single/Separated/Divorced/Widowed	2004-09-22			699				25.0995	Yes	No	Active		200+	0	<30$ per month
50	2014-08-25	2020-12-08	2020	Female	1970-11-30	44	Single/Separated/Divorced/Widowed	2004-09-22			699	1	1	1	25.0995	Yes	No	Active		200+	0	<30$ per month
50	2014-08-25	2021-02-02	2021	Female	1970-11-30	44	Single/Separated/Divorced/Widowed	2004-09-22			699				25.0995	Yes	No	Active		200+	0	<30$ per month
50	2014-08-25	2021-05-03	2021	Female	1970-11-30	44	Single/Separated/Divorced/Widowed	2004-09-22			699				25.0995	Yes	No	Active		200+	0	<30$ per month
50	2014-08-25	2021-07-05	2021	Female	1970-11-30	44	Single/Separated/Divorced/Widowed	2004-09-22			699				25.0995	Yes	No	Active		200+	0	<30$ per month
50	2014-08-25	2021-11-09	2021	Female	1970-11-30	44	Single/Separated/Divorced/Widowed	2004-09-22			699	1		1	25.0995	Yes	No	Active		200+	0	<30$ per month
51	2014-07-28	2014-07-29	2014	Female	1949-05-29	65	Single/Separated/Divorced/Widowed	2004-08-18			732				16.6168	No	No	Active		200+	1	<30$ per month
51	2014-07-28	2014-10-20	2014	Female	1949-05-29	65	Single/Separated/Divorced/Widowed	2004-08-18			732				16.6168	No	No	Active		200+	1	<30$ per month
51	2014-07-28	2014-11-10	2014	Female	1949-05-29	65	Single/Separated/Divorced/Widowed	2004-08-18			732	1	1	1	16.6168	No	No	Active		200+	1	<30$ per month
51	2014-07-28	2015-01-12	2015	Female	1949-05-29	65	Single/Separated/Divorced/Widowed	2004-08-18			732				16.6168	No	No	Active		200+	1	<30$ per month
51	2014-07-28	2015-04-20	2015	Female	1949-05-29	65	Single/Separated/Divorced/Widowed	2004-08-18			732				16.6168	No	No	Active		200+	1	<30$ per month
51	2014-07-28	2015-07-20	2015	Female	1949-05-29	65	Single/Separated/Divorced/Widowed	2004-08-18			732				16.6168	No	No	Active		200+	1	<30$ per month
51	2014-07-28	2015-11-09	2015	Female	1949-05-29	65	Single/Separated/Divorced/Widowed	2004-08-18			732	1	1	1	16.6168	No	No	Active		200+	1	<30$ per month
51	2014-07-28	2016-02-22	2016	Female	1949-05-29	65	Single/Separated/Divorced/Widowed	2004-08-18			732				16.6168	No	No	Active		200+	1	<30$ per month
51	2014-07-28	2016-05-16	2016	Female	1949-05-29	65	Single/Separated/Divorced/Widowed	2004-08-18			732				16.6168	No	No	Active		200+	1	<30$ per month
51	2014-07-28	2016-08-08	2016	Female	1949-05-29	65	Single/Separated/Divorced/Widowed	2004-08-18			732				16.6168	No	No	Active		200+	1	<30$ per month
51	2014-07-28	2016-11-07	2016	Female	1949-05-29	65	Single/Separated/Divorced/Widowed	2004-08-18			732	1	1	1	16.6168	No	No	Active		200+	1	<30$ per month
51	2014-07-28	2017-01-30	2017	Female	1949-05-29	65	Single/Separated/Divorced/Widowed	2004-08-18			732				16.6168	No	No	Active		200+	1	<30$ per month
51	2014-07-28	2017-05-15	2017	Female	1949-05-29	65	Single/Separated/Divorced/Widowed	2004-08-18			732				16.6168	No	No	Active		200+	1	<30$ per month
51	2014-07-28	2017-08-07	2017	Female	1949-05-29	65	Single/Separated/Divorced/Widowed	2004-08-18			732				16.6168	No	No	Active		200+	1	<30$ per month
51	2014-07-28	2017-11-06	2017	Female	1949-05-29	65	Single/Separated/Divorced/Widowed	2004-08-18			732	1	1	0	16.6168	No	No	Active		200+	1	<30$ per month
51	2014-07-28	2018-02-05	2018	Female	1949-05-29	65	Single/Separated/Divorced/Widowed	2004-08-18			732				16.6168	No	No	Active		200+	1	<30$ per month
51	2014-07-28	2018-05-14	2018	Female	1949-05-29	65	Single/Separated/Divorced/Widowed	2004-08-18			732				16.6168	No	No	Active		200+	1	<30$ per month
51	2014-07-28	2018-06-11	2018	Female	1949-05-29	65	Single/Separated/Divorced/Widowed	2004-08-18			732				16.6168	No	No	Active		200+	1	<30$ per month
51	2014-07-28	2018-09-11	2018	Female	1949-05-29	65	Single/Separated/Divorced/Widowed	2004-08-18			732				16.6168	No	No	Active		200+	1	<30$ per month
51	2014-07-28	2018-11-05	2018	Female	1949-05-29	65	Single/Separated/Divorced/Widowed	2004-08-18			732	1	1	1	16.6168	No	No	Active		200+	1	<30$ per month
51	2014-07-28	2019-02-25	2019	Female	1949-05-29	65	Single/Separated/Divorced/Widowed	2004-08-18			732				16.6168	No	No	Active		200+	1	<30$ per month
51	2014-07-28	2019-05-06	2019	Female	1949-05-29	65	Single/Separated/Divorced/Widowed	2004-08-18			732				16.6168	No	No	Active		200+	1	<30$ per month
51	2014-07-28	2019-08-26	2019	Female	1949-05-29	65	Single/Separated/Divorced/Widowed	2004-08-18			732				16.6168	No	No	Active		200+	1	<30$ per month
51	2014-07-28	2019-11-04	2019	Female	1949-05-29	65	Single/Separated/Divorced/Widowed	2004-08-18			732	1	0	1	16.6168	No	No	Active		200+	1	<30$ per month
51	2014-07-28	2020-02-24	2020	Female	1949-05-29	65	Single/Separated/Divorced/Widowed	2004-08-18			732				16.6168	No	No	Active		200+	1	<30$ per month
51	2014-07-28	2020-06-15	2020	Female	1949-05-29	65	Single/Separated/Divorced/Widowed	2004-08-18			732				16.6168	No	No	Active		200+	1	<30$ per month
51	2014-07-28	2020-10-05	2020	Female	1949-05-29	65	Single/Separated/Divorced/Widowed	2004-08-18			732				16.6168	No	No	Active		200+	1	<30$ per month
51	2014-07-28	2021-04-06	2021	Female	1949-05-29	65	Single/Separated/Divorced/Widowed	2004-08-18			732				16.6168	No	No	Active		200+	1	<30$ per month
51	2014-07-28	2021-06-10	2021	Female	1949-05-29	65	Single/Separated/Divorced/Widowed	2004-08-18			732				16.6168	No	No	Active		200+	1	<30$ per month
51	2014-07-28	2021-09-30	2021	Female	1949-05-29	65	Single/Separated/Divorced/Widowed	2004-08-18			732				16.6168	No	No	Active		200+	1	<30$ per month
51	2014-07-28	2021-11-02	2021	Female	1949-05-29	65	Single/Separated/Divorced/Widowed	2004-08-18			732	1		1	16.6168	No	No	Active		200+	1	<30$ per month
52	2014-04-29	2014-04-30	2014	Male	1970-06-02	44	Married/Cohabiting	2004-04-26							25.4991	Yes	No	Active			0	>=30$ per month
52	2014-04-29	2014-07-10	2014	Male	1970-06-02	44	Married/Cohabiting	2004-04-26							25.4991	Yes	No	Active			0	>=30$ per month
52	2014-04-29	2014-07-31	2014	Male	1970-06-02	44	Married/Cohabiting	2004-04-26				1	1	1	25.4991	Yes	No	Active			0	>=30$ per month
52	2014-04-29	2014-10-02	2014	Male	1970-06-02	44	Married/Cohabiting	2004-04-26							25.4991	Yes	No	Active			0	>=30$ per month
52	2014-04-29	2014-12-18	2014	Male	1970-06-02	44	Married/Cohabiting	2004-04-26							25.4991	Yes	No	Active			0	>=30$ per month
52	2014-04-29	2015-03-19	2015	Male	1970-06-02	44	Married/Cohabiting	2004-04-26							25.4991	Yes	No	Active			0	>=30$ per month
52	2014-04-29	2015-07-06	2015	Male	1970-06-02	44	Married/Cohabiting	2004-04-26							25.4991	Yes	No	Active			0	>=30$ per month
52	2014-04-29	2015-07-24	2015	Male	1970-06-02	44	Married/Cohabiting	2004-04-26				1	1	1	25.4991	Yes	No	Active			0	>=30$ per month
52	2014-04-29	2015-09-18	2015	Male	1970-06-02	44	Married/Cohabiting	2004-04-26							25.4991	Yes	No	Active			0	>=30$ per month
52	2014-04-29	2015-11-13	2015	Male	1970-06-02	44	Married/Cohabiting	2004-04-26							25.4991	Yes	No	Active			0	>=30$ per month
52	2014-04-29	2016-01-04	2016	Male	1970-06-02	44	Married/Cohabiting	2004-04-26							25.4991	Yes	No	Active			0	>=30$ per month
52	2014-04-29	2016-03-07	2016	Male	1970-06-02	44	Married/Cohabiting	2004-04-26							25.4991	Yes	No	Active			0	>=30$ per month
52	2014-04-29	2016-05-05	2016	Male	1970-06-02	44	Married/Cohabiting	2004-04-26							25.4991	Yes	No	Active			0	>=30$ per month
52	2014-04-29	2016-07-29	2016	Male	1970-06-02	44	Married/Cohabiting	2004-04-26				1	1	0	25.4991	Yes	No	Active			0	>=30$ per month
52	2014-04-29	2016-10-21	2016	Male	1970-06-02	44	Married/Cohabiting	2004-04-26							25.4991	Yes	No	Active			0	>=30$ per month
52	2014-04-29	2017-01-16	2017	Male	1970-06-02	44	Married/Cohabiting	2004-04-26							25.4991	Yes	No	Active			0	>=30$ per month
52	2014-04-29	2017-01-27	2017	Male	1970-06-02	44	Married/Cohabiting	2004-04-26							25.4991	Yes	No	Active			0	>=30$ per month
52	2014-04-29	2017-03-13	2017	Male	1970-06-02	44	Married/Cohabiting	2004-04-26							25.4991	Yes	No	Active			0	>=30$ per month
52	2014-04-29	2017-05-08	2017	Male	1970-06-02	44	Married/Cohabiting	2004-04-26							25.4991	Yes	No	Active			0	>=30$ per month
52	2014-04-29	2017-07-20	2017	Male	1970-06-02	44	Married/Cohabiting	2004-04-26				1	1	1	25.4991	Yes	No	Active			0	>=30$ per month
52	2014-04-29	2017-10-10	2017	Male	1970-06-02	44	Married/Cohabiting	2004-04-26							25.4991	Yes	No	Active			0	>=30$ per month
52	2014-04-29	2018-02-02	2018	Male	1970-06-02	44	Married/Cohabiting	2004-04-26							25.4991	Yes	No	Active			0	>=30$ per month
52	2014-04-29	2018-04-27	2018	Male	1970-06-02	44	Married/Cohabiting	2004-04-26							25.4991	Yes	No	Active			0	>=30$ per month
52	2014-04-29	2018-07-27	2018	Male	1970-06-02	44	Married/Cohabiting	2004-04-26				1		1	25.4991	Yes	No	Active			0	>=30$ per month
52	2014-04-29	2018-10-19	2018	Male	1970-06-02	44	Married/Cohabiting	2004-04-26							25.4991	Yes	No	Active			0	>=30$ per month
52	2014-04-29	2018-11-16	2018	Male	1970-06-02	44	Married/Cohabiting	2004-04-26							25.4991	Yes	No	Active			0	>=30$ per month
52	2014-04-29	2019-03-15	2019	Male	1970-06-02	44	Married/Cohabiting	2004-04-26							25.4991	Yes	No	Active			0	>=30$ per month
52	2014-04-29	2019-03-21	2019	Male	1970-06-02	44	Married/Cohabiting	2004-04-26							25.4991	Yes	No	Active			0	>=30$ per month
52	2014-04-29	2019-04-04	2019	Male	1970-06-02	44	Married/Cohabiting	2004-04-26							25.4991	Yes	No	Active			0	>=30$ per month
52	2014-04-29	2019-04-23	2019	Male	1970-06-02	44	Married/Cohabiting	2004-04-26							25.4991	Yes	No	Active			0	>=30$ per month
52	2014-04-29	2019-07-25	2019	Male	1970-06-02	44	Married/Cohabiting	2004-04-26							25.4991	Yes	No	Active			0	>=30$ per month
52	2014-04-29	2019-10-07	2019	Male	1970-06-02	44	Married/Cohabiting	2004-04-26							25.4991	Yes	No	Active			0	>=30$ per month
52	2014-04-29	2020-01-09	2020	Male	1970-06-02	44	Married/Cohabiting	2004-04-26							25.4991	Yes	No	Active			0	>=30$ per month
52	2014-04-29	2020-04-02	2020	Male	1970-06-02	44	Married/Cohabiting	2004-04-26							25.4991	Yes	No	Active			0	>=30$ per month
52	2014-04-29	2020-07-30	2020	Male	1970-06-02	44	Married/Cohabiting	2004-04-26							25.4991	Yes	No	Active			0	>=30$ per month
52	2014-04-29	2020-11-19	2020	Male	1970-06-02	44	Married/Cohabiting	2004-04-26							25.4991	Yes	No	Active			0	>=30$ per month
52	2014-04-29	2020-12-18	2020	Male	1970-06-02	44	Married/Cohabiting	2004-04-26							25.4991	Yes	No	Active			0	>=30$ per month
52	2014-04-29	2021-03-12	2021	Male	1970-06-02	44	Married/Cohabiting	2004-04-26							25.4991	Yes	No	Active			0	>=30$ per month
52	2014-04-29	2021-06-04	2021	Male	1970-06-02	44	Married/Cohabiting	2004-04-26							25.4991	Yes	No	Active			0	>=30$ per month
52	2014-04-29	2021-07-26	2021	Male	1970-06-02	44	Married/Cohabiting	2004-04-26							25.4991	Yes	No	Active			0	>=30$ per month
52	2014-04-29	2021-11-15	2021	Male	1970-06-02	44	Married/Cohabiting	2004-04-26							25.4991	Yes	No	Active			0	>=30$ per month
53	2014-07-08	2014-07-09	2014	Male	1966-01-01	49	Married/Cohabiting	2004-10-21			680				26.2222	Yes	No	Active		200+	0	>=30$ per month
53	2014-07-08	2014-09-30	2014	Male	1966-01-01	49	Married/Cohabiting	2004-10-21			680				26.2222	Yes	No	Active		200+	0	>=30$ per month
53	2014-07-08	2014-12-16	2014	Male	1966-01-01	49	Married/Cohabiting	2004-10-21			680				26.2222	Yes	No	Active		200+	0	>=30$ per month
53	2014-07-08	2015-01-20	2015	Male	1966-01-01	49	Married/Cohabiting	2004-10-21			680	1	1	1	26.2222	Yes	No	Active		200+	0	>=30$ per month
53	2014-07-08	2015-03-17	2015	Male	1966-01-01	49	Married/Cohabiting	2004-10-21			680				26.2222	Yes	No	Active		200+	0	>=30$ per month
53	2014-07-08	2015-06-30	2015	Male	1966-01-01	49	Married/Cohabiting	2004-10-21			680				26.2222	Yes	No	Active		200+	0	>=30$ per month
53	2014-07-08	2015-08-25	2015	Male	1966-01-01	49	Married/Cohabiting	2004-10-21			680				26.2222	Yes	No	Active		200+	0	>=30$ per month
53	2014-07-08	2015-10-20	2015	Male	1966-01-01	49	Married/Cohabiting	2004-10-21			680				26.2222	Yes	No	Active		200+	0	>=30$ per month
53	2014-07-08	2016-01-19	2016	Male	1966-01-01	49	Married/Cohabiting	2004-10-21			680	1	1	1	26.2222	Yes	No	Active		200+	0	>=30$ per month
53	2014-07-08	2016-04-04	2016	Male	1966-01-01	49	Married/Cohabiting	2004-10-21			680				26.2222	Yes	No	Active		200+	0	>=30$ per month
53	2014-07-08	2016-09-27	2016	Male	1966-01-01	49	Married/Cohabiting	2004-10-21			680				26.2222	Yes	No	Active		200+	0	>=30$ per month
53	2014-07-08	2016-12-20	2016	Male	1966-01-01	49	Married/Cohabiting	2004-10-21			680				26.2222	Yes	No	Active		200+	0	>=30$ per month
53	2014-07-08	2017-01-17	2017	Male	1966-01-01	49	Married/Cohabiting	2004-10-21			680	1	1	1	26.2222	Yes	No	Active		200+	0	>=30$ per month
53	2014-07-08	2017-07-04	2017	Male	1966-01-01	49	Married/Cohabiting	2004-10-21			680				26.2222	Yes	No	Active		200+	0	>=30$ per month
53	2014-07-08	2018-01-16	2018	Male	1966-01-01	49	Married/Cohabiting	2004-10-21			680	1	1	1	26.2222	Yes	No	Active		200+	0	>=30$ per month
53	2014-07-08	2018-04-10	2018	Male	1966-01-01	49	Married/Cohabiting	2004-10-21			680				26.2222	Yes	No	Active		200+	0	>=30$ per month
53	2014-07-08	2018-07-09	2018	Male	1966-01-01	49	Married/Cohabiting	2004-10-21			680				26.2222	Yes	No	Active		200+	0	>=30$ per month
53	2014-07-08	2018-08-03	2018	Male	1966-01-01	49	Married/Cohabiting	2004-10-21			680				26.2222	Yes	No	Active		200+	0	>=30$ per month
53	2014-07-08	2018-11-09	2018	Male	1966-01-01	49	Married/Cohabiting	2004-10-21			680				26.2222	Yes	No	Active		200+	0	>=30$ per month
53	2014-07-08	2019-01-15	2019	Male	1966-01-01	49	Married/Cohabiting	2004-10-21			680	1	1	1	26.2222	Yes	No	Active		200+	0	>=30$ per month
53	2014-07-08	2019-07-16	2019	Male	1966-01-01	49	Married/Cohabiting	2004-10-21			680				26.2222	Yes	No	Active		200+	0	>=30$ per month
53	2014-07-08	2020-01-14	2020	Male	1966-01-01	49	Married/Cohabiting	2004-10-21			680	1	0	1	26.2222	Yes	No	Active		200+	0	>=30$ per month
53	2014-07-08	2020-06-16	2020	Male	1966-01-01	49	Married/Cohabiting	2004-10-21			680				26.2222	Yes	No	Active		200+	0	>=30$ per month
53	2014-07-08	2020-10-06	2020	Male	1966-01-01	49	Married/Cohabiting	2004-10-21			680				26.2222	Yes	No	Active		200+	0	>=30$ per month
53	2014-07-08	2021-01-21	2021	Male	1966-01-01	49	Married/Cohabiting	2004-10-21			680	1		1	26.2222	Yes	No	Active		200+	0	>=30$ per month
53	2014-07-08	2021-04-23	2021	Male	1966-01-01	49	Married/Cohabiting	2004-10-21			680				26.2222	Yes	No	Active		200+	0	>=30$ per month
53	2014-07-08	2021-10-21	2021	Male	1966-01-01	49	Married/Cohabiting	2004-10-21			680				26.2222	Yes	No	Active		200+	0	>=30$ per month
54	2014-05-08	2014-05-09	2014	Female	1977-01-02	37	Single/Separated/Divorced/Widowed	2004-08-20			960				15.625	Yes	No	LTFU		200+	1	>=30$ per month
54	2014-05-08	2014-10-10	2014	Female	1977-01-02	37	Single/Separated/Divorced/Widowed	2004-08-20			960				15.625	Yes	No	LTFU		200+	1	>=30$ per month
54	2014-05-08	2014-11-11	2014	Female	1977-01-02	37	Single/Separated/Divorced/Widowed	2004-08-20			960	1	1	1	15.625	Yes	No	LTFU		200+	1	>=30$ per month
54	2014-05-08	2015-01-06	2015	Female	1977-01-02	37	Single/Separated/Divorced/Widowed	2004-08-20			960				15.625	Yes	No	LTFU		200+	1	>=30$ per month
54	2014-05-08	2015-05-08	2015	Female	1977-01-02	37	Single/Separated/Divorced/Widowed	2004-08-20			960				15.625	Yes	No	LTFU		200+	1	>=30$ per month
54	2014-05-08	2015-07-06	2015	Female	1977-01-02	37	Single/Separated/Divorced/Widowed	2004-08-20			960				15.625	Yes	No	LTFU		200+	1	>=30$ per month
54	2014-05-08	2015-08-07	2015	Female	1977-01-02	37	Single/Separated/Divorced/Widowed	2004-08-20			960				15.625	Yes	No	LTFU		200+	1	>=30$ per month
54	2014-05-08	2015-09-28	2015	Female	1977-01-02	37	Single/Separated/Divorced/Widowed	2004-08-20			960				15.625	Yes	No	LTFU		200+	1	>=30$ per month
54	2014-05-08	2015-11-10	2015	Female	1977-01-02	37	Single/Separated/Divorced/Widowed	2004-08-20			960	1	1	1	15.625	Yes	No	LTFU		200+	1	>=30$ per month
54	2014-05-08	2016-02-02	2016	Female	1977-01-02	37	Single/Separated/Divorced/Widowed	2004-08-20			960				15.625	Yes	No	LTFU		200+	1	>=30$ per month
54	2014-05-08	2016-04-04	2016	Female	1977-01-02	37	Single/Separated/Divorced/Widowed	2004-08-20			960				15.625	Yes	No	LTFU		200+	1	>=30$ per month
54	2014-05-08	2016-06-28	2016	Female	1977-01-02	37	Single/Separated/Divorced/Widowed	2004-08-20			960				15.625	Yes	No	LTFU		200+	1	>=30$ per month
54	2014-05-08	2016-09-20	2016	Female	1977-01-02	37	Single/Separated/Divorced/Widowed	2004-08-20			960				15.625	Yes	No	LTFU		200+	1	>=30$ per month
54	2014-05-08	2016-11-08	2016	Female	1977-01-02	37	Single/Separated/Divorced/Widowed	2004-08-20			960	1	1	0	15.625	Yes	No	LTFU		200+	1	>=30$ per month
54	2014-05-08	2017-01-31	2017	Female	1977-01-02	37	Single/Separated/Divorced/Widowed	2004-08-20			960				15.625	Yes	No	LTFU		200+	1	>=30$ per month
54	2014-05-08	2017-05-02	2017	Female	1977-01-02	37	Single/Separated/Divorced/Widowed	2004-08-20			960				15.625	Yes	No	LTFU		200+	1	>=30$ per month
54	2014-05-08	2017-07-27	2017	Female	1977-01-02	37	Single/Separated/Divorced/Widowed	2004-08-20			960				15.625	Yes	No	LTFU		200+	1	>=30$ per month
54	2014-05-08	2017-10-19	2017	Female	1977-01-02	37	Single/Separated/Divorced/Widowed	2004-08-20			960				15.625	Yes	No	LTFU		200+	1	>=30$ per month
54	2014-05-08	2017-11-07	2017	Female	1977-01-02	37	Single/Separated/Divorced/Widowed	2004-08-20			960	1	1	1	15.625	Yes	No	LTFU		200+	1	>=30$ per month
54	2014-05-08	2018-01-22	2018	Female	1977-01-02	37	Single/Separated/Divorced/Widowed	2004-08-20			960				15.625	Yes	No	LTFU		200+	1	>=30$ per month
54	2014-05-08	2018-03-12	2018	Female	1977-01-02	37	Single/Separated/Divorced/Widowed	2004-08-20			960				15.625	Yes	No	LTFU		200+	1	>=30$ per month
54	2014-05-08	2018-06-05	2018	Female	1977-01-02	37	Single/Separated/Divorced/Widowed	2004-08-20			960				15.625	Yes	No	LTFU		200+	1	>=30$ per month
54	2014-05-08	2018-09-04	2018	Female	1977-01-02	37	Single/Separated/Divorced/Widowed	2004-08-20			960				15.625	Yes	No	LTFU		200+	1	>=30$ per month
54	2014-05-08	2018-11-06	2018	Female	1977-01-02	37	Single/Separated/Divorced/Widowed	2004-08-20			960	1		1	15.625	Yes	No	LTFU		200+	1	>=30$ per month
54	2014-05-08	2018-11-19	2018	Female	1977-01-02	37	Single/Separated/Divorced/Widowed	2004-08-20			960				15.625	Yes	No	LTFU		200+	1	>=30$ per month
54	2014-05-08	2019-03-11	2019	Female	1977-01-02	37	Single/Separated/Divorced/Widowed	2004-08-20			960				15.625	Yes	No	LTFU		200+	1	>=30$ per month
54	2014-05-08	2019-06-13	2019	Female	1977-01-02	37	Single/Separated/Divorced/Widowed	2004-08-20			960				15.625	Yes	No	LTFU		200+	1	>=30$ per month
54	2014-05-08	2019-08-08	2019	Female	1977-01-02	37	Single/Separated/Divorced/Widowed	2004-08-20			960				15.625	Yes	No	LTFU		200+	1	>=30$ per month
55	2014-07-31	2014-08-01	2014	Female	1974-07-02	40	Married/Cohabiting	2004-08-06			507				18.7305	Yes	No	Active		200+	0	>=30$ per month
55	2014-07-31	2014-08-21	2014	Female	1974-07-02	40	Married/Cohabiting	2004-08-06			507				18.7305	Yes	No	Active		200+	0	>=30$ per month
55	2014-07-31	2014-10-16	2014	Female	1974-07-02	40	Married/Cohabiting	2004-08-06			507				18.7305	Yes	No	Active		200+	0	>=30$ per month
55	2014-07-31	2014-11-13	2014	Female	1974-07-02	40	Married/Cohabiting	2004-08-06			507	1	1	1	18.7305	Yes	No	Active		200+	0	>=30$ per month
55	2014-07-31	2014-12-11	2014	Female	1974-07-02	40	Married/Cohabiting	2004-08-06			507				18.7305	Yes	No	Active		200+	0	>=30$ per month
55	2014-07-31	2015-02-05	2015	Female	1974-07-02	40	Married/Cohabiting	2004-08-06			507				18.7305	Yes	No	Active		200+	0	>=30$ per month
55	2014-07-31	2015-04-02	2015	Female	1974-07-02	40	Married/Cohabiting	2004-08-06			507				18.7305	Yes	No	Active		200+	0	>=30$ per month
55	2014-07-31	2015-05-28	2015	Female	1974-07-02	40	Married/Cohabiting	2004-08-06			507				18.7305	Yes	No	Active		200+	0	>=30$ per month
55	2014-07-31	2015-07-24	2015	Female	1974-07-02	40	Married/Cohabiting	2004-08-06			507				18.7305	Yes	No	Active		200+	0	>=30$ per month
55	2014-07-31	2015-09-18	2015	Female	1974-07-02	40	Married/Cohabiting	2004-08-06			507				18.7305	Yes	No	Active		200+	0	>=30$ per month
55	2014-07-31	2015-11-12	2015	Female	1974-07-02	40	Married/Cohabiting	2004-08-06			507	1	1	1	18.7305	Yes	No	Active		200+	0	>=30$ per month
55	2014-07-31	2016-02-19	2016	Female	1974-07-02	40	Married/Cohabiting	2004-08-06			507				18.7305	Yes	No	Active		200+	0	>=30$ per month
55	2014-07-31	2016-05-16	2016	Female	1974-07-02	40	Married/Cohabiting	2004-08-06			507				18.7305	Yes	No	Active		200+	0	>=30$ per month
55	2014-07-31	2016-08-11	2016	Female	1974-07-02	40	Married/Cohabiting	2004-08-06			507				18.7305	Yes	No	Active		200+	0	>=30$ per month
55	2014-07-31	2016-11-10	2016	Female	1974-07-02	40	Married/Cohabiting	2004-08-06			507	1	1	1	18.7305	Yes	No	Active		200+	0	>=30$ per month
55	2014-07-31	2017-04-27	2017	Female	1974-07-02	40	Married/Cohabiting	2004-08-06			507				18.7305	Yes	No	Active		200+	0	>=30$ per month
55	2014-07-31	2017-07-20	2017	Female	1974-07-02	40	Married/Cohabiting	2004-08-06			507				18.7305	Yes	No	Active		200+	0	>=30$ per month
55	2014-07-31	2017-09-05	2017	Female	1974-07-02	40	Married/Cohabiting	2004-08-06			507				18.7305	Yes	No	Active		200+	0	>=30$ per month
55	2014-07-31	2017-11-09	2017	Female	1974-07-02	40	Married/Cohabiting	2004-08-06			507	1	1	1	18.7305	Yes	No	Active		200+	0	>=30$ per month
55	2014-07-31	2018-02-15	2018	Female	1974-07-02	40	Married/Cohabiting	2004-08-06			507				18.7305	Yes	No	Active		200+	0	>=30$ per month
55	2014-07-31	2018-08-02	2018	Female	1974-07-02	40	Married/Cohabiting	2004-08-06			507				18.7305	Yes	No	Active		200+	0	>=30$ per month
55	2014-07-31	2018-11-08	2018	Female	1974-07-02	40	Married/Cohabiting	2004-08-06			507	1	1	1	18.7305	Yes	No	Active		200+	0	>=30$ per month
55	2014-07-31	2019-01-17	2019	Female	1974-07-02	40	Married/Cohabiting	2004-08-06			507				18.7305	Yes	No	Active		200+	0	>=30$ per month
55	2014-07-31	2019-08-01	2019	Female	1974-07-02	40	Married/Cohabiting	2004-08-06			507				18.7305	Yes	No	Active		200+	0	>=30$ per month
55	2014-07-31	2019-11-08	2019	Female	1974-07-02	40	Married/Cohabiting	2004-08-06			507	1	0	1	18.7305	Yes	No	Active		200+	0	>=30$ per month
55	2014-07-31	2020-05-05	2020	Female	1974-07-02	40	Married/Cohabiting	2004-08-06			507				18.7305	Yes	No	Active		200+	0	>=30$ per month
55	2014-07-31	2020-08-26	2020	Female	1974-07-02	40	Married/Cohabiting	2004-08-06			507				18.7305	Yes	No	Active		200+	0	>=30$ per month
55	2014-07-31	2020-12-18	2020	Female	1974-07-02	40	Married/Cohabiting	2004-08-06			507	1	1	1	18.7305	Yes	No	Active		200+	0	>=30$ per month
55	2014-07-31	2021-01-05	2021	Female	1974-07-02	40	Married/Cohabiting	2004-08-06			507				18.7305	Yes	No	Active		200+	0	>=30$ per month
55	2014-07-31	2021-04-12	2021	Female	1974-07-02	40	Married/Cohabiting	2004-08-06			507				18.7305	Yes	No	Active		200+	0	>=30$ per month
55	2014-07-31	2021-08-10	2021	Female	1974-07-02	40	Married/Cohabiting	2004-08-06			507				18.7305	Yes	No	Active		200+	0	>=30$ per month
55	2014-07-31	2021-11-05	2021	Female	1974-07-02	40	Married/Cohabiting	2004-08-06			507	1		1	18.7305	Yes	No	Active		200+	0	>=30$ per month
55	2014-07-31	2022-01-04	2022	Female	1974-07-02	40	Married/Cohabiting	2004-08-06			507				18.7305	Yes	No	Active		200+	0	>=30$ per month
56	2014-07-15	2014-07-16	2014	Female	1953-01-01	62	Married/Cohabiting	2004-10-04			462				16.4444	No	No	Active		200+	1	<30$ per month
56	2014-07-15	2014-09-09	2014	Female	1953-01-01	62	Married/Cohabiting	2004-10-04			462				16.4444	No	No	Active		200+	1	<30$ per month
56	2014-07-15	2014-11-04	2014	Female	1953-01-01	62	Married/Cohabiting	2004-10-04			462				16.4444	No	No	Active		200+	1	<30$ per month
56	2014-07-15	2014-12-16	2014	Female	1953-01-01	62	Married/Cohabiting	2004-10-04			462	1	1	1	16.4444	No	No	Active		200+	1	<30$ per month
56	2014-07-15	2015-02-24	2015	Female	1953-01-01	62	Married/Cohabiting	2004-10-04			462				16.4444	No	No	Active		200+	1	<30$ per month
56	2014-07-15	2015-04-28	2015	Female	1953-01-01	62	Married/Cohabiting	2004-10-04			462				16.4444	No	No	Active		200+	1	<30$ per month
56	2014-07-15	2015-06-30	2015	Female	1953-01-01	62	Married/Cohabiting	2004-10-04			462				16.4444	No	No	Active		200+	1	<30$ per month
56	2014-07-15	2015-08-25	2015	Female	1953-01-01	62	Married/Cohabiting	2004-10-04			462				16.4444	No	No	Active		200+	1	<30$ per month
56	2014-07-15	2015-10-27	2015	Female	1953-01-01	62	Married/Cohabiting	2004-10-04			462				16.4444	No	No	Active		200+	1	<30$ per month
56	2014-07-15	2015-12-15	2015	Female	1953-01-01	62	Married/Cohabiting	2004-10-04			462	1	1	1	16.4444	No	No	Active		200+	1	<30$ per month
56	2014-07-15	2016-02-16	2016	Female	1953-01-01	62	Married/Cohabiting	2004-10-04			462				16.4444	No	No	Active		200+	1	<30$ per month
56	2014-07-15	2016-05-10	2016	Female	1953-01-01	62	Married/Cohabiting	2004-10-04			462				16.4444	No	No	Active		200+	1	<30$ per month
56	2014-07-15	2016-08-16	2016	Female	1953-01-01	62	Married/Cohabiting	2004-10-04			462				16.4444	No	No	Active		200+	1	<30$ per month
56	2014-07-15	2016-10-25	2016	Female	1953-01-01	62	Married/Cohabiting	2004-10-04			462				16.4444	No	No	Active		200+	1	<30$ per month
56	2014-07-15	2016-12-15	2016	Female	1953-01-01	62	Married/Cohabiting	2004-10-04			462	1	1	0	16.4444	No	No	Active		200+	1	<30$ per month
56	2014-07-15	2017-06-01	2017	Female	1953-01-01	62	Married/Cohabiting	2004-10-04			462				16.4444	No	No	Active		200+	1	<30$ per month
56	2014-07-15	2017-12-14	2017	Female	1953-01-01	62	Married/Cohabiting	2004-10-04			462	1	1	1	16.4444	No	No	Active		200+	1	<30$ per month
56	2014-07-15	2018-06-14	2018	Female	1953-01-01	62	Married/Cohabiting	2004-10-04			462				16.4444	No	No	Active		200+	1	<30$ per month
56	2014-07-15	2018-09-11	2018	Female	1953-01-01	62	Married/Cohabiting	2004-10-04			462				16.4444	No	No	Active		200+	1	<30$ per month
56	2014-07-15	2018-12-13	2018	Female	1953-01-01	62	Married/Cohabiting	2004-10-04			462	1	1	1	16.4444	No	No	Active		200+	1	<30$ per month
56	2014-07-15	2019-05-30	2019	Female	1953-01-01	62	Married/Cohabiting	2004-10-04			462				16.4444	No	No	Active		200+	1	<30$ per month
56	2014-07-15	2019-12-10	2019	Female	1953-01-01	62	Married/Cohabiting	2004-10-04			462	1	1	1	16.4444	No	No	Active		200+	1	<30$ per month
56	2014-07-15	2020-03-10	2020	Female	1953-01-01	62	Married/Cohabiting	2004-10-04			462				16.4444	No	No	Active		200+	1	<30$ per month
56	2014-07-15	2020-05-26	2020	Female	1953-01-01	62	Married/Cohabiting	2004-10-04			462				16.4444	No	No	Active		200+	1	<30$ per month
56	2014-07-15	2020-09-17	2020	Female	1953-01-01	62	Married/Cohabiting	2004-10-04			462				16.4444	No	No	Active		200+	1	<30$ per month
56	2014-07-15	2020-12-08	2020	Female	1953-01-01	62	Married/Cohabiting	2004-10-04			462	1	1	1	16.4444	No	No	Active		200+	1	<30$ per month
56	2014-07-15	2021-03-30	2021	Female	1953-01-01	62	Married/Cohabiting	2004-10-04			462				16.4444	No	No	Active		200+	1	<30$ per month
56	2014-07-15	2021-08-17	2021	Female	1953-01-01	62	Married/Cohabiting	2004-10-04			462				16.4444	No	No	Active		200+	1	<30$ per month
56	2014-07-15	2021-12-07	2021	Female	1953-01-01	62	Married/Cohabiting	2004-10-04			462	1		1	16.4444	No	No	Active		200+	1	<30$ per month
57	2014-07-04	2014-07-05	2014	Female	1967-12-11	47	Married/Cohabiting	2004-07-16			678				21.9525	Yes	No	Active		200+	0	<30$ per month
57	2014-07-04	2014-09-29	2014	Female	1967-12-11	47	Married/Cohabiting	2004-07-16			678				21.9525	Yes	No	Active		200+	0	<30$ per month
57	2014-07-04	2014-10-17	2014	Female	1967-12-11	47	Married/Cohabiting	2004-07-16			678	1	1	1	21.9525	Yes	No	Active		200+	0	<30$ per month
57	2014-07-04	2014-12-19	2014	Female	1967-12-11	47	Married/Cohabiting	2004-07-16			678				21.9525	Yes	No	Active		200+	0	<30$ per month
57	2014-07-04	2015-03-12	2015	Female	1967-12-11	47	Married/Cohabiting	2004-07-16			678				21.9525	Yes	No	Active		200+	0	<30$ per month
57	2014-07-04	2015-06-12	2015	Female	1967-12-11	47	Married/Cohabiting	2004-07-16			678				21.9525	Yes	No	Active		200+	0	<30$ per month
57	2014-07-04	2015-09-04	2015	Female	1967-12-11	47	Married/Cohabiting	2004-07-16			678				21.9525	Yes	No	Active		200+	0	<30$ per month
57	2014-07-04	2015-10-16	2015	Female	1967-12-11	47	Married/Cohabiting	2004-07-16			678	1	1	1	21.9525	Yes	No	Active		200+	0	<30$ per month
57	2014-07-04	2015-11-26	2015	Female	1967-12-11	47	Married/Cohabiting	2004-07-16			678				21.9525	Yes	No	Active		200+	0	<30$ per month
57	2014-07-04	2016-03-24	2016	Female	1967-12-11	47	Married/Cohabiting	2004-07-16			678				21.9525	Yes	No	Active		200+	0	<30$ per month
57	2014-07-04	2016-07-14	2016	Female	1967-12-11	47	Married/Cohabiting	2004-07-16			678				21.9525	Yes	No	Active		200+	0	<30$ per month
57	2014-07-04	2016-09-08	2016	Female	1967-12-11	47	Married/Cohabiting	2004-07-16			678				21.9525	Yes	No	Active		200+	0	<30$ per month
57	2014-07-04	2016-10-06	2016	Female	1967-12-11	47	Married/Cohabiting	2004-07-16			678	1	1	1	21.9525	Yes	No	Active		200+	0	<30$ per month
57	2014-07-04	2016-12-19	2016	Female	1967-12-11	47	Married/Cohabiting	2004-07-16			678				21.9525	Yes	No	Active		200+	0	<30$ per month
57	2014-07-04	2017-03-30	2017	Female	1967-12-11	47	Married/Cohabiting	2004-07-16			678				21.9525	Yes	No	Active		200+	0	<30$ per month
57	2014-07-04	2017-04-27	2017	Female	1967-12-11	47	Married/Cohabiting	2004-07-16			678				21.9525	Yes	No	Active		200+	0	<30$ per month
57	2014-07-04	2017-10-12	2017	Female	1967-12-11	47	Married/Cohabiting	2004-07-16			678	1	1	1	21.9525	Yes	No	Active		200+	0	<30$ per month
57	2014-07-04	2017-12-11	2017	Female	1967-12-11	47	Married/Cohabiting	2004-07-16			678				21.9525	Yes	No	Active		200+	0	<30$ per month
57	2014-07-04	2018-03-29	2018	Female	1967-12-11	47	Married/Cohabiting	2004-07-16			678				21.9525	Yes	No	Active		200+	0	<30$ per month
57	2014-07-04	2018-06-14	2018	Female	1967-12-11	47	Married/Cohabiting	2004-07-16			678				21.9525	Yes	No	Active		200+	0	<30$ per month
57	2014-07-04	2018-09-13	2018	Female	1967-12-11	47	Married/Cohabiting	2004-07-16			678				21.9525	Yes	No	Active		200+	0	<30$ per month
57	2014-07-04	2018-10-12	2018	Female	1967-12-11	47	Married/Cohabiting	2004-07-16			678	1	1	1	21.9525	Yes	No	Active		200+	0	<30$ per month
57	2014-07-04	2018-11-08	2018	Female	1967-12-11	47	Married/Cohabiting	2004-07-16			678				21.9525	Yes	No	Active		200+	0	<30$ per month
57	2014-07-04	2019-02-28	2019	Female	1967-12-11	47	Married/Cohabiting	2004-07-16			678				21.9525	Yes	No	Active		200+	0	<30$ per month
57	2014-07-04	2019-05-23	2019	Female	1967-12-11	47	Married/Cohabiting	2004-07-16			678				21.9525	Yes	No	Active		200+	0	<30$ per month
57	2014-07-04	2019-08-15	2019	Female	1967-12-11	47	Married/Cohabiting	2004-07-16			678				21.9525	Yes	No	Active		200+	0	<30$ per month
57	2014-07-04	2019-10-11	2019	Female	1967-12-11	47	Married/Cohabiting	2004-07-16			678	1	0	1	21.9525	Yes	No	Active		200+	0	<30$ per month
57	2014-07-04	2020-01-30	2020	Female	1967-12-11	47	Married/Cohabiting	2004-07-16			678				21.9525	Yes	No	Active		200+	0	<30$ per month
57	2014-07-04	2020-07-16	2020	Female	1967-12-11	47	Married/Cohabiting	2004-07-16			678				21.9525	Yes	No	Active		200+	0	<30$ per month
57	2014-07-04	2020-11-05	2020	Female	1967-12-11	47	Married/Cohabiting	2004-07-16			678				21.9525	Yes	No	Active		200+	0	<30$ per month
57	2014-07-04	2021-05-06	2021	Female	1967-12-11	47	Married/Cohabiting	2004-07-16			678				21.9525	Yes	No	Active		200+	0	<30$ per month
57	2014-07-04	2021-08-04	2021	Female	1967-12-11	47	Married/Cohabiting	2004-07-16			678				21.9525	Yes	No	Active		200+	0	<30$ per month
57	2014-07-04	2021-11-23	2021	Female	1967-12-11	47	Married/Cohabiting	2004-07-16			678	1		1	21.9525	Yes	No	Active		200+	0	<30$ per month
58	2014-06-19	2014-06-20	2014	Female	1970-01-01	44	Single/Separated/Divorced/Widowed	2004-07-12			311					Yes	No	Active		200+		<30$ per month
58	2014-06-19	2014-08-14	2014	Female	1970-01-01	44	Single/Separated/Divorced/Widowed	2004-07-12			311					Yes	No	Active		200+		<30$ per month
58	2014-06-19	2014-10-03	2014	Female	1970-01-01	44	Single/Separated/Divorced/Widowed	2004-07-12			311	1	1	1		Yes	No	Active		200+		<30$ per month
58	2014-06-19	2014-11-27	2014	Female	1970-01-01	44	Single/Separated/Divorced/Widowed	2004-07-12			311					Yes	No	Active		200+		<30$ per month
58	2014-06-19	2015-01-22	2015	Female	1970-01-01	44	Single/Separated/Divorced/Widowed	2004-07-12			311					Yes	No	Active		200+		<30$ per month
58	2014-06-19	2015-03-19	2015	Female	1970-01-01	44	Single/Separated/Divorced/Widowed	2004-07-12			311					Yes	No	Active		200+		<30$ per month
58	2014-06-19	2015-05-15	2015	Female	1970-01-01	44	Single/Separated/Divorced/Widowed	2004-07-12			311					Yes	No	Active		200+		<30$ per month
58	2014-06-19	2015-06-16	2015	Female	1970-01-01	44	Single/Separated/Divorced/Widowed	2004-07-12			311					Yes	No	Active		200+		<30$ per month
58	2014-06-19	2015-07-10	2015	Female	1970-01-01	44	Single/Separated/Divorced/Widowed	2004-07-12			311					Yes	No	Active		200+		<30$ per month
58	2014-06-19	2015-09-04	2015	Female	1970-01-01	44	Single/Separated/Divorced/Widowed	2004-07-12			311					Yes	No	Active		200+		<30$ per month
58	2014-06-19	2015-10-01	2015	Female	1970-01-01	44	Single/Separated/Divorced/Widowed	2004-07-12			311	1	1	1		Yes	No	Active		200+		<30$ per month
58	2014-06-19	2015-10-30	2015	Female	1970-01-01	44	Single/Separated/Divorced/Widowed	2004-07-12			311					Yes	No	Active		200+		<30$ per month
58	2014-06-19	2015-12-18	2015	Female	1970-01-01	44	Single/Separated/Divorced/Widowed	2004-07-12			311					Yes	No	Active		200+		<30$ per month
58	2014-06-19	2016-01-12	2016	Female	1970-01-01	44	Single/Separated/Divorced/Widowed	2004-07-12			311					Yes	No	Active		200+		<30$ per month
58	2014-06-19	2016-01-25	2016	Female	1970-01-01	44	Single/Separated/Divorced/Widowed	2004-07-12			311					Yes	No	Active		200+		<30$ per month
58	2014-06-19	2016-03-22	2016	Female	1970-01-01	44	Single/Separated/Divorced/Widowed	2004-07-12			311					Yes	No	Active		200+		<30$ per month
58	2014-06-19	2016-06-14	2016	Female	1970-01-01	44	Single/Separated/Divorced/Widowed	2004-07-12			311					Yes	No	Active		200+		<30$ per month
58	2014-06-19	2016-07-14	2016	Female	1970-01-01	44	Single/Separated/Divorced/Widowed	2004-07-12			311					Yes	No	Active		200+		<30$ per month
58	2014-06-19	2016-09-29	2016	Female	1970-01-01	44	Single/Separated/Divorced/Widowed	2004-07-12			311	1	1	1		Yes	No	Active		200+		<30$ per month
58	2014-06-19	2016-12-20	2016	Female	1970-01-01	44	Single/Separated/Divorced/Widowed	2004-07-12			311					Yes	No	Active		200+		<30$ per month
58	2014-06-19	2017-03-16	2017	Female	1970-01-01	44	Single/Separated/Divorced/Widowed	2004-07-12			311					Yes	No	Active		200+		<30$ per month
58	2014-06-19	2017-06-15	2017	Female	1970-01-01	44	Single/Separated/Divorced/Widowed	2004-07-12			311					Yes	No	Active		200+		<30$ per month
58	2014-06-19	2017-09-28	2017	Female	1970-01-01	44	Single/Separated/Divorced/Widowed	2004-07-12			311	1	1	1		Yes	No	Active		200+		<30$ per month
58	2014-06-19	2017-11-30	2017	Female	1970-01-01	44	Single/Separated/Divorced/Widowed	2004-07-12			311					Yes	No	Active		200+		<30$ per month
58	2014-06-19	2018-05-17	2018	Female	1970-01-01	44	Single/Separated/Divorced/Widowed	2004-07-12			311					Yes	No	Active		200+		<30$ per month
58	2014-06-19	2018-08-16	2018	Female	1970-01-01	44	Single/Separated/Divorced/Widowed	2004-07-12			311					Yes	No	Active		200+		<30$ per month
58	2014-06-19	2018-09-27	2018	Female	1970-01-01	44	Single/Separated/Divorced/Widowed	2004-07-12			311	1	1	1		Yes	No	Active		200+		<30$ per month
58	2014-06-19	2018-10-12	2018	Female	1970-01-01	44	Single/Separated/Divorced/Widowed	2004-07-12			311					Yes	No	Active		200+		<30$ per month
58	2014-06-19	2019-01-03	2019	Female	1970-01-01	44	Single/Separated/Divorced/Widowed	2004-07-12			311					Yes	No	Active		200+		<30$ per month
58	2014-06-19	2019-03-28	2019	Female	1970-01-01	44	Single/Separated/Divorced/Widowed	2004-07-12			311					Yes	No	Active		200+		<30$ per month
58	2014-06-19	2019-07-18	2019	Female	1970-01-01	44	Single/Separated/Divorced/Widowed	2004-07-12			311					Yes	No	Active		200+		<30$ per month
58	2014-06-19	2019-09-26	2019	Female	1970-01-01	44	Single/Separated/Divorced/Widowed	2004-07-12			311	1	0	1		Yes	No	Active		200+		<30$ per month
58	2014-06-19	2019-11-04	2019	Female	1970-01-01	44	Single/Separated/Divorced/Widowed	2004-07-12			311					Yes	No	Active		200+		<30$ per month
58	2014-06-19	2020-04-09	2020	Female	1970-01-01	44	Single/Separated/Divorced/Widowed	2004-07-12			311					Yes	No	Active		200+		<30$ per month
58	2014-06-19	2020-07-09	2020	Female	1970-01-01	44	Single/Separated/Divorced/Widowed	2004-07-12			311					Yes	No	Active		200+		<30$ per month
58	2014-06-19	2020-09-24	2020	Female	1970-01-01	44	Single/Separated/Divorced/Widowed	2004-07-12			311					Yes	No	Active		200+		<30$ per month
58	2014-06-19	2021-03-11	2021	Female	1970-01-01	44	Single/Separated/Divorced/Widowed	2004-07-12			311					Yes	No	Active		200+		<30$ per month
58	2014-06-19	2021-05-03	2021	Female	1970-01-01	44	Single/Separated/Divorced/Widowed	2004-07-12			311					Yes	No	Active		200+		<30$ per month
58	2014-06-19	2021-10-04	2021	Female	1970-01-01	44	Single/Separated/Divorced/Widowed	2004-07-12			311	1		1		Yes	No	Active		200+		<30$ per month
59	2014-08-20	2014-10-14	2014	Male	1978-01-01	37	Married/Cohabiting	2004-08-04	2014-08-08	20	516					Yes	No	Active	<50	200+		>=30$ per month
59	2014-08-20	2014-12-16	2014	Male	1978-01-01	37	Married/Cohabiting	2004-08-04	2014-08-08	20	516					Yes	No	Active	<50	200+		>=30$ per month
59	2014-08-20	2015-02-10	2015	Male	1978-01-01	37	Married/Cohabiting	2004-08-04	2014-08-08	20	516					Yes	No	Active	<50	200+		>=30$ per month
59	2014-08-20	2015-04-07	2015	Male	1978-01-01	37	Married/Cohabiting	2004-08-04	2014-08-08	20	516					Yes	No	Active	<50	200+		>=30$ per month
59	2014-08-20	2015-06-04	2015	Male	1978-01-01	37	Married/Cohabiting	2004-08-04	2014-08-08	20	516					Yes	No	Active	<50	200+		>=30$ per month
59	2014-08-20	2015-08-06	2015	Male	1978-01-01	37	Married/Cohabiting	2004-08-04	2014-08-08	20	516					Yes	No	Active	<50	200+		>=30$ per month
59	2014-08-20	2015-09-22	2015	Male	1978-01-01	37	Married/Cohabiting	2004-08-04	2014-08-08	20	516	1	1	1		Yes	No	Active	<50	200+		>=30$ per month
59	2014-08-20	2015-11-26	2015	Male	1978-01-01	37	Married/Cohabiting	2004-08-04	2014-08-08	20	516					Yes	No	Active	<50	200+		>=30$ per month
59	2014-08-20	2016-02-04	2016	Male	1978-01-01	37	Married/Cohabiting	2004-08-04	2014-08-08	20	516					Yes	No	Active	<50	200+		>=30$ per month
59	2014-08-20	2016-04-28	2016	Male	1978-01-01	37	Married/Cohabiting	2004-08-04	2014-08-08	20	516					Yes	No	Active	<50	200+		>=30$ per month
59	2014-08-20	2016-08-05	2016	Male	1978-01-01	37	Married/Cohabiting	2004-08-04	2014-08-08	20	516	1	1	1		Yes	No	Active	<50	200+		>=30$ per month
59	2014-08-20	2016-10-31	2016	Male	1978-01-01	37	Married/Cohabiting	2004-08-04	2014-08-08	20	516					Yes	No	Active	<50	200+		>=30$ per month
59	2014-08-20	2017-01-30	2017	Male	1978-01-01	37	Married/Cohabiting	2004-08-04	2014-08-08	20	516					Yes	No	Active	<50	200+		>=30$ per month
59	2014-08-20	2017-05-08	2017	Male	1978-01-01	37	Married/Cohabiting	2004-08-04	2014-08-08	20	516					Yes	No	Active	<50	200+		>=30$ per month
59	2014-08-20	2017-08-04	2017	Male	1978-01-01	37	Married/Cohabiting	2004-08-04	2014-08-08	20	516	1	1	1		Yes	No	Active	<50	200+		>=30$ per month
59	2014-08-20	2017-10-27	2017	Male	1978-01-01	37	Married/Cohabiting	2004-08-04	2014-08-08	20	516					Yes	No	Active	<50	200+		>=30$ per month
59	2014-08-20	2018-02-02	2018	Male	1978-01-01	37	Married/Cohabiting	2004-08-04	2014-08-08	20	516					Yes	No	Active	<50	200+		>=30$ per month
59	2014-08-20	2018-04-27	2018	Male	1978-01-01	37	Married/Cohabiting	2004-08-04	2014-08-08	20	516					Yes	No	Active	<50	200+		>=30$ per month
59	2014-08-20	2018-08-03	2018	Male	1978-01-01	37	Married/Cohabiting	2004-08-04	2014-08-08	20	516	1	1	1		Yes	No	Active	<50	200+		>=30$ per month
59	2014-08-20	2018-10-26	2018	Male	1978-01-01	37	Married/Cohabiting	2004-08-04	2014-08-08	20	516					Yes	No	Active	<50	200+		>=30$ per month
59	2014-08-20	2019-01-18	2019	Male	1978-01-01	37	Married/Cohabiting	2004-08-04	2014-08-08	20	516					Yes	No	Active	<50	200+		>=30$ per month
59	2014-08-20	2019-05-10	2019	Male	1978-01-01	37	Married/Cohabiting	2004-08-04	2014-08-08	20	516					Yes	No	Active	<50	200+		>=30$ per month
59	2014-08-20	2019-08-05	2019	Male	1978-01-01	37	Married/Cohabiting	2004-08-04	2014-08-08	20	516	1		1		Yes	No	Active	<50	200+		>=30$ per month
59	2014-08-20	2019-11-25	2019	Male	1978-01-01	37	Married/Cohabiting	2004-08-04	2014-08-08	20	516					Yes	No	Active	<50	200+		>=30$ per month
59	2014-08-20	2020-03-26	2020	Male	1978-01-01	37	Married/Cohabiting	2004-08-04	2014-08-08	20	516					Yes	No	Active	<50	200+		>=30$ per month
59	2014-08-20	2020-07-16	2020	Male	1978-01-01	37	Married/Cohabiting	2004-08-04	2014-08-08	20	516					Yes	No	Active	<50	200+		>=30$ per month
59	2014-08-20	2020-11-05	2020	Male	1978-01-01	37	Married/Cohabiting	2004-08-04	2014-08-08	20	516					Yes	No	Active	<50	200+		>=30$ per month
59	2014-08-20	2021-02-04	2021	Male	1978-01-01	37	Married/Cohabiting	2004-08-04	2014-08-08	20	516					Yes	No	Active	<50	200+		>=30$ per month
59	2014-08-20	2021-07-29	2021	Male	1978-01-01	37	Married/Cohabiting	2004-08-04	2014-08-08	20	516					Yes	No	Active	<50	200+		>=30$ per month
59	2014-08-20	2021-11-23	2021	Male	1978-01-01	37	Married/Cohabiting	2004-08-04	2014-08-08	20	516					Yes	No	Active	<50	200+		>=30$ per month
60	2014-06-17	2014-06-18	2014	Male	1968-01-01	46	Married/Cohabiting	2004-07-14			759				18.5911	Yes	No	Active		200+	0	>=30$ per month
60	2014-06-17	2014-07-03	2014	Male	1968-01-01	46	Married/Cohabiting	2004-07-14			759				18.5911	Yes	No	Active		200+	0	>=30$ per month
60	2014-06-17	2014-10-16	2014	Male	1968-01-01	46	Married/Cohabiting	2004-07-14			759	1	1	1	18.5911	Yes	No	Active		200+	0	>=30$ per month
60	2014-06-17	2015-01-08	2015	Male	1968-01-01	46	Married/Cohabiting	2004-07-14			759				18.5911	Yes	No	Active		200+	0	>=30$ per month
60	2014-06-17	2015-03-18	2015	Male	1968-01-01	46	Married/Cohabiting	2004-07-14			759				18.5911	Yes	No	Active		200+	0	>=30$ per month
60	2014-06-17	2015-04-02	2015	Male	1968-01-01	46	Married/Cohabiting	2004-07-14			759				18.5911	Yes	No	Active		200+	0	>=30$ per month
60	2014-06-17	2015-07-02	2015	Male	1968-01-01	46	Married/Cohabiting	2004-07-14			759				18.5911	Yes	No	Active		200+	0	>=30$ per month
60	2014-06-17	2015-10-02	2015	Male	1968-01-01	46	Married/Cohabiting	2004-07-14			759				18.5911	Yes	No	Active		200+	0	>=30$ per month
60	2014-06-17	2015-10-15	2015	Male	1968-01-01	46	Married/Cohabiting	2004-07-14			759	1	1	1	18.5911	Yes	No	Active		200+	0	>=30$ per month
60	2014-06-17	2016-03-17	2016	Male	1968-01-01	46	Married/Cohabiting	2004-07-14			759				18.5911	Yes	No	Active		200+	0	>=30$ per month
60	2014-06-17	2016-10-13	2016	Male	1968-01-01	46	Married/Cohabiting	2004-07-14			759	1	1	0	18.5911	Yes	No	Active		200+	0	>=30$ per month
60	2014-06-17	2017-03-27	2017	Male	1968-01-01	46	Married/Cohabiting	2004-07-14			759				18.5911	Yes	No	Active		200+	0	>=30$ per month
60	2014-06-17	2017-06-26	2017	Male	1968-01-01	46	Married/Cohabiting	2004-07-14			759				18.5911	Yes	No	Active		200+	0	>=30$ per month
60	2014-06-17	2017-07-27	2017	Male	1968-01-01	46	Married/Cohabiting	2004-07-14			759				18.5911	Yes	No	Active		200+	0	>=30$ per month
60	2014-06-17	2017-10-12	2017	Male	1968-01-01	46	Married/Cohabiting	2004-07-14			759	1	1	1	18.5911	Yes	No	Active		200+	0	>=30$ per month
60	2014-06-17	2018-03-29	2018	Male	1968-01-01	46	Married/Cohabiting	2004-07-14			759				18.5911	Yes	No	Active		200+	0	>=30$ per month
60	2014-06-17	2018-04-12	2018	Male	1968-01-01	46	Married/Cohabiting	2004-07-14			759				18.5911	Yes	No	Active		200+	0	>=30$ per month
60	2014-06-17	2018-04-19	2018	Male	1968-01-01	46	Married/Cohabiting	2004-07-14			759				18.5911	Yes	No	Active		200+	0	>=30$ per month
60	2014-06-17	2018-07-05	2018	Male	1968-01-01	46	Married/Cohabiting	2004-07-14			759				18.5911	Yes	No	Active		200+	0	>=30$ per month
60	2014-06-17	2018-10-11	2018	Male	1968-01-01	46	Married/Cohabiting	2004-07-14			759	1	1	1	18.5911	Yes	No	Active		200+	0	>=30$ per month
60	2014-06-17	2018-11-09	2018	Male	1968-01-01	46	Married/Cohabiting	2004-07-14			759				18.5911	Yes	No	Active		200+	0	>=30$ per month
60	2014-06-17	2018-11-12	2018	Male	1968-01-01	46	Married/Cohabiting	2004-07-14			759				18.5911	Yes	No	Active		200+	0	>=30$ per month
60	2014-06-17	2019-01-31	2019	Male	1968-01-01	46	Married/Cohabiting	2004-07-14			759				18.5911	Yes	No	Active		200+	0	>=30$ per month
60	2014-06-17	2019-05-23	2019	Male	1968-01-01	46	Married/Cohabiting	2004-07-14			759				18.5911	Yes	No	Active		200+	0	>=30$ per month
60	2014-06-17	2019-08-15	2019	Male	1968-01-01	46	Married/Cohabiting	2004-07-14			759				18.5911	Yes	No	Active		200+	0	>=30$ per month
60	2014-06-17	2019-09-18	2019	Male	1968-01-01	46	Married/Cohabiting	2004-07-14			759				18.5911	Yes	No	Active		200+	0	>=30$ per month
60	2014-06-17	2019-10-10	2019	Male	1968-01-01	46	Married/Cohabiting	2004-07-14			759	1		1	18.5911	Yes	No	Active		200+	0	>=30$ per month
60	2014-06-17	2020-01-16	2020	Male	1968-01-01	46	Married/Cohabiting	2004-07-14			759				18.5911	Yes	No	Active		200+	0	>=30$ per month
60	2014-06-17	2020-04-09	2020	Male	1968-01-01	46	Married/Cohabiting	2004-07-14			759				18.5911	Yes	No	Active		200+	0	>=30$ per month
60	2014-06-17	2020-07-03	2020	Male	1968-01-01	46	Married/Cohabiting	2004-07-14			759				18.5911	Yes	No	Active		200+	0	>=30$ per month
60	2014-06-17	2020-10-08	2020	Male	1968-01-01	46	Married/Cohabiting	2004-07-14			759				18.5911	Yes	No	Active		200+	0	>=30$ per month
60	2014-06-17	2021-01-27	2021	Male	1968-01-01	46	Married/Cohabiting	2004-07-14			759				18.5911	Yes	No	Active		200+	0	>=30$ per month
60	2014-06-17	2021-07-22	2021	Male	1968-01-01	46	Married/Cohabiting	2004-07-14			759				18.5911	Yes	No	Active		200+	0	>=30$ per month
61	2014-05-23	2014-05-24	2014	Female	1962-12-25	51	Married/Cohabiting	2004-09-17			1109				29.6875	Yes	No	Active		200+	0	>=30$ per month
61	2014-05-23	2014-07-09	2014	Female	1962-12-25	51	Married/Cohabiting	2004-09-17			1109				29.6875	Yes	No	Active		200+	0	>=30$ per month
61	2014-05-23	2014-10-13	2014	Female	1962-12-25	51	Married/Cohabiting	2004-09-17			1109				29.6875	Yes	No	Active		200+	0	>=30$ per month
61	2014-05-23	2014-11-21	2014	Female	1962-12-25	51	Married/Cohabiting	2004-09-17			1109	1	1	1	29.6875	Yes	No	Active		200+	0	>=30$ per month
61	2014-05-23	2015-01-09	2015	Female	1962-12-25	51	Married/Cohabiting	2004-09-17			1109				29.6875	Yes	No	Active		200+	0	>=30$ per month
61	2014-05-23	2015-04-10	2015	Female	1962-12-25	51	Married/Cohabiting	2004-09-17			1109				29.6875	Yes	No	Active		200+	0	>=30$ per month
61	2014-05-23	2015-06-05	2015	Female	1962-12-25	51	Married/Cohabiting	2004-09-17			1109				29.6875	Yes	No	Active		200+	0	>=30$ per month
61	2014-05-23	2015-09-04	2015	Female	1962-12-25	51	Married/Cohabiting	2004-09-17			1109				29.6875	Yes	No	Active		200+	0	>=30$ per month
61	2014-05-23	2015-11-20	2015	Female	1962-12-25	51	Married/Cohabiting	2004-09-17			1109	1	1	1	29.6875	Yes	No	Active		200+	0	>=30$ per month
61	2014-05-23	2016-02-15	2016	Female	1962-12-25	51	Married/Cohabiting	2004-09-17			1109				29.6875	Yes	No	Active		200+	0	>=30$ per month
61	2014-05-23	2016-04-18	2016	Female	1962-12-25	51	Married/Cohabiting	2004-09-17			1109				29.6875	Yes	No	Active		200+	0	>=30$ per month
[truncated: 24,557 more rows]
